# Supplementary material for: The Biofilm Inhibitor Carolacton Enters Gram-Negative Cells: Studies Using a TolC-Deficient Strain of Escherichia coli
Source: mSphere. 2017 Sep 27;2(5):e00375-17. doi: 10.1128/mSphereDirect.00375-17 (PMC5615136; doi:10.1128/mSphereDirect.00375-17)
Supplement: DATA SET S1 [file sph005172372sd1.xlsx]

## Sheet: S1_log2FC+FDR
Supplemental Data Set S1
		t5 min		t15 min		t30 min
Synonym	Product	log2FC	FDR	log2FC	FDR	log2FC	FDR
BTD92_00001	Chromosomal replication initiator protein DnaA	0.0264202	1	-0.292956	0.390306	-0.273744	0.37905
BTD92_00002	DNA polymerase III subunit beta	0.206694	1	0.312049	0.392345	-0.127175	0.70418
BTD92_00003	DNA replication and repair protein RecF	0.825985	0.260161	1.05394	0.00176055	0.488455	0.0905975
BTD92_00004	DNA gyrase subunit B	0.230989	1	0.214828	0.559919	0.42367	0.147041
BTD92_00005	hypothetical protein	-0.0872943	1	0.0818867	0.860801	0.309649	0.37487
BTD92_00006	Sugar phosphatase YidA	0.386366	0.93458	0.228262	0.525375	0.354028	0.285884
BTD92_00007	hypothetical protein	-0.429218	0.905521	-0.710008	0.0380627	-0.298576	0.400318
BTD92_00008	L-lactate utilization operon repressor	0.388433	0.963012	0.618266	0.161875	1.20178	0.000406397
BTD92_00009	2-keto-3-deoxy-galactonokinase	-0.22223	1	-0.710634	0.197381	0.43858	0.479263
BTD92_00010	2-dehydro-3-deoxy-6-phosphogalactonate aldolase	1.47107	0.684963	0.00118236	1	-0.14901	0.846297
BTD92_00011	D-galactonate dehydratase	-0.819132	0.905521	-0.469847	0.457565	-0.611133	0.268223
BTD92_00012	D-galactonate transporter	-1.0803	0.728901	-1.43972	0.00150088	-0.970558	0.026516
BTD92_00013	CreB-regulated gene A protein	-0.454465	0.963012	-0.595317	0.119627	-0.657183	0.0510164
BTD92_00014	hypothetical protein	-0.193714	1	-0.943028	0.00789174	-0.562027	0.0940981
BTD92_00015	putative periplasmic lipoprotein	0.128249	1	-0.489286	0.244302	0.0779356	0.879953
BTD92_00016	ROSE_2	0.403194	0.920421	3.20559	1.71599e-18	2.29566	8.20819e-11
BTD92_00017	16 kDa heat shock protein A	0.557168	0.809705	3.28471	2.13654e-17	2.65489	8.65994e-17
BTD92_00018	16 kDa heat shock protein B	-0.284263	1	1.19933	0.0125593	1.75786	3.67424e-06
BTD92_00019	Aspartate/alanine antiporter	-0.529922	0.82433	-0.330576	0.368085	-0.284532	0.416084
BTD92_00020	putative HTH-type transcriptional regulator YidP	0.269031	1	0.0893592	0.879096	-0.573447	0.149124
BTD92_00021	PTS system maltose-specific EIICB component	-1.07607	0.963012	-1.23676	0.387754	0.250585	0.850981
BTD92_00022	PTS system maltose-specific EIICB component	-0.531784	1	-0.72465	0.467766	-0.575883	0.390497
BTD92_00023	6-phospho-alpha-glucosidase	-0.328272	1	-0.962838	0.0849074	-1.04189	0.0726213
BTD92_00024	6-phospho-alpha-glucosidase	-4.1149	0.600627	-1.35276	0.131677	-1.27566	0.160738
BTD92_00025	Carnitine catabolism transcriptional activator	-0.435502	0.963012	-0.651744	0.130044	-0.172435	0.700886
BTD92_00026	putative symporter YidK	-0.25913	1	-1.12819	0.0394566	-1.88738	0.00047758
BTD92_00027	Choline-sulfatase	0.0985807	1	-1.72899	2.48381e-05	-1.10152	0.00305038
BTD92_00028	Inner membrane protein YidI	-0.552625	0.905521	-1.18574	0.000333843	-0.455235	0.172057
BTD92_00029	Inner membrane protein YidH	-0.370652	0.963012	-1.42546	0.000230774	-1.38737	0.000109846
BTD92_00030	Inner membrane protein YidG	-0.732982	0.643512	-1.52158	1.12526e-05	-1.44442	1.44926e-05
BTD92_00031	Anaerobic sulfatase-maturating enzyme	-0.701184	0.963012	-0.912533	0.226439	-1.03657	0.163991
BTD92_00032	Multidrug resistance protein D	0.231692	1	-1.12748	0.0104612	0.0241763	0.955872
BTD92_00033	LexA-regulated protein TisB	-0.474951	0.963012	-1.18216	0.0252278	-0.753984	0.209499
BTD92_00034	istR	-1.95354	0.858858	-2.77754	0.00739282	-2.2187	0.017438
BTD92_00035	ilvB operon leader peptide	0.113406	1	0.319798	0.591421	1.24349	0.0106331
BTD92_00036	Acetolactate synthase isozyme 1 large subunit	0.276484	0.963012	0.88525	0.00568185	1.32321	1.0904e-05
BTD92_00037	Acetolactate synthase isozyme 1 small subunit	0.0491656	1	1.11298	0.02909	1.16527	0.0259633
BTD92_00038	Transcriptional regulatory protein UhpA	0.332809	0.963012	-0.441304	0.280477	0.0148271	0.978541
BTD92_00039	Sensor histidine kinase LiaS	0.235348	1	-0.733108	0.0522251	-0.395308	0.269479
BTD92_00040	Regulatory protein UhpC	-0.0906019	1	0.0862498	0.846107	-0.193951	0.622668
BTD92_00041	Hexose phosphate transport protein	-0.103779	1	-0.999522	0.109503	0.362283	0.564212
BTD92_00042	Adenine deaminase	-0.3049	0.963012	-0.599211	0.0654206	-0.380611	0.298423
BTD92_00043	Putative permease YicO	-0.53329	0.963012	-1.62675	0.00275024	-1.59186	0.00175587
BTD92_00044	hypothetical protein	-0.180489	1	-0.614283	0.195847	-0.201567	0.655748
BTD92_00045	Purine ribonucleoside efflux pump NepI	-0.258242	0.972113	-0.512207	0.115478	-0.430879	0.177963
BTD92_00046	hypothetical protein	-0.416785	0.963012	-0.823083	0.0565724	-0.746371	0.0579011
BTD92_00047	Lipoprotein 28 precursor	-0.120332	1	-0.299391	0.395748	0.00191787	1
BTD92_00048	putative inner membrane transporter YicL	0.448106	0.794626	0.914046	0.00316916	1.06877	0.000230571
BTD92_00049	Sugar efflux transporter C	-0.391464	0.970251	-0.464502	0.310589	-0.272319	0.529831
BTD92_00050	tRNA-seC(tca)	-1.23562	0.752756	-1.63572	0.00674591	-1.81331	0.00105616
BTD92_00051	Inner membrane symporter YicJ	-0.0207148	1	-0.782618	0.0938415	-0.103685	0.83717
BTD92_00052	Alpha-xylosidase	-0.15977	1	-0.833671	0.0159734	-0.150798	0.691859
BTD92_00053	putative protein involved in outer membrane biogenesis	-0.00996103	1	-0.267299	0.414221	-0.0353738	0.928827
BTD92_00054	Xanthine permease XanP	-0.915297	0.701564	-0.781028	0.0964307	-0.884226	0.0302587
BTD92_00055	Glutamate permease	-0.229659	0.972113	-1.18262	0.000170122	-0.900231	0.00175571
BTD92_00056	ATP-dependent DNA helicase RecG	0.74647	0.480752	1.39786	3.3313e-06	1.05473	0.000101982
BTD92_00057	tRNA (guanosine(18)-2'-O)-methyltransferase	0.503766	0.781701	0.366236	0.321728	0.403109	0.215295
BTD92_00058	Bifunctional (p)ppGpp synthase/hydrolase SpoT	0.308422	0.963012	0.216889	0.533992	0.382708	0.189627
BTD92_00059	DNA-directed RNA polymerase subunit omega	-0.490572	0.93458	-0.345944	0.31795	0.0832167	0.807496
BTD92_00060	Guanylate kinase	-0.0686319	1	-0.0977593	0.818738	-0.000636693	1
BTD92_00061	DNA ligase B	-0.335396	0.963012	-0.955042	0.00412844	-0.537713	0.100575
BTD92_00062	putative membrane protein	-0.403136	0.905521	-0.290067	0.448387	0.496234	0.147188
BTD92_00063	DNA-damage-inducible protein D	-0.521658	0.729394	-0.804397	0.00653903	-1.05496	0.000157578
BTD92_00064	hypothetical protein	0.291204	0.997926	0.67514	0.0274597	0.931723	0.000753764
BTD92_00065	Ribonuclease PH	0.137461	1	-0.256833	0.433557	-0.0627857	0.860197
BTD92_00066	Orotate phosphoribosyltransferase	0.734615	0.701564	2.3907	2.86656e-10	2.31043	1.11913e-10
BTD92_00067	Synthetically lethal with a defective Min system protein A	-0.03733	1	0.171302	0.635487	0.36534	0.243701
BTD92_00068	Deoxyuridine 5'-triphosphate nucleotidohydrolase	-0.00917302	1	-0.119041	0.766725	0.439777	0.198394
BTD92_00069	DNA/pantothenate metabolism flavoprotein	-0.137338	1	0.30546	0.447333	0.520315	0.143055
BTD92_00070	DNA repair protein RadC	-0.305317	0.970251	-0.818092	0.0121115	-0.495163	0.190283
BTD92_00071	50S ribosomal protein L28	0.00476633	1	0.403784	0.176717	0.692459	0.056942
BTD92_00072	50S ribosomal protein L33	-0.332145	0.963012	0.537305	0.168417	0.191241	0.666137
BTD92_00073	Formamidopyrimidine-DNA glycosylase	0.0792315	1	0.454866	0.166401	0.778671	0.00843195
BTD92_00074	Phosphopantetheine adenylyltransferase	0.351938	0.963012	0.74954	0.0245416	0.769598	0.0123909
BTD92_00075	3-deoxy-D-manno-octulosonic acid transferase	0.542193	0.781701	0.558372	0.0672223	0.608757	0.0354947
BTD92_00076	JUMPstart	-0.301016	0.966336	0.0764473	0.867597	-0.309993	0.518068
BTD92_00077	Lipopolysaccharide core heptosyltransferase RfaQ	-0.114326	1	0.103405	0.792075	0.423365	0.134943
BTD92_00078	Lipopolysaccharide core biosynthesis protein RfaG	0.0246311	1	0.29593	0.387752	0.236786	0.466657
BTD92_00079	Lipopolysaccharide core heptose(I) kinase RfaP	-0.19553	1	0.176433	0.64407	0.646866	0.0241244
BTD92_00080	hypothetical protein	-0.106468	1	0.351407	0.405563	0.6083	0.0372777
BTD92_00081	putative poly(glycerol-phosphate) alpha-glucosyltransferase	-0.104209	1	0.365292	0.331655	0.695588	0.016887
BTD92_00082	General stress protein A	-0.184311	1	0.445241	0.219232	0.718601	0.00829028
BTD92_00083	General stress protein A	-0.0379309	1	0.538627	0.135617	0.892581	0.000831974
BTD92_00084	Lipopolysaccharide core heptose(II) kinase RfaY	0.0240972	1	0.340423	0.390306	0.86432	0.0017463
BTD92_00085	lipopolysaccharide core biosynthesis protein	0.0305553	1	0.504571	0.195593	0.71982	0.00890094
BTD92_00086	lipopolysaccharide heptosyltransferase I	-0.0411663	1	0.384604	0.322095	0.631538	0.0208532
BTD92_00087	O-antigen ligase	0.0827876	1	1.49944	2.3252e-07	1.78544	5.55884e-11
BTD92_00088	Lipopolysaccharide heptosyltransferase 1	0.387425	0.962198	1.10795	0.000123472	1.20748	7.60155e-06
BTD92_00089	ADP-heptose--LPS heptosyltransferase 2	0.552269	0.684963	0.435876	0.194109	0.918451	0.00402268
BTD92_00090	ADP-L-glycero-D-manno-heptose-6-epimerase	-0.0632575	1	0.224859	0.524896	0.747888	0.00977435
BTD92_00091	protein YibB	0.294108	0.991869	1.04958	0.000614646	1.32992	4.7122e-07
BTD92_00092	2-amino-3-ketobutyrate coenzyme A ligase	-0.0797662	1	0.00858139	0.994867	0.187832	0.569017
BTD92_00093	L-threonine 3-dehydrogenase	-0.287656	0.965137	0.10096	0.788144	0.466452	0.0980588
BTD92_00094	putative glycosyltransferase EpsJ	-0.644358	0.909828	-0.886423	0.0457112	-0.879363	0.0204976
BTD92_00095	Divergent polysaccharide deacetylase	0.827407	0.260161	1.40441	2.68226e-05	1.33516	2.69035e-05
BTD92_00096	Septal ring factor	0.360245	0.963012	0.462696	0.182205	0.636225	0.0378274
BTD92_00097	2%2C3-bisphosphoglycerate-independent phosphoglycerate mutase	0.0182195	1	0.188671	0.601555	0.0845421	0.828241
BTD92_00098	molybdopterin biosynthesis protein MoeB	-0.272793	1	-0.244103	0.476353	0.297187	0.326543
BTD92_00099	Glutaredoxin-3	-0.277608	1	-0.397508	0.23606	0.391647	0.193677
BTD92_00100	Protein-export protein SecB	0.0846992	1	-0.110975	0.78874	0.800064	0.00389737
BTD92_00101	Glycerol-3-phosphate dehydrogenase [NAD(P)+]	0.00835008	1	0.420993	0.194843	0.659468	0.0308531
BTD92_00102	Serine acetyltransferase	0.200931	0.996252	-0.318665	0.375089	-0.185275	0.60263
BTD92_00103	tRNA (cytidine(34)-2'-O)-methyltransferase	0.355156	0.972113	-0.430574	0.391121	0.298362	0.508662
BTD92_00104	L-lactate dehydrogenase [cytochrome]	0.155737	1	-1.03304	0.00676227	-0.674148	0.0562751
BTD92_00105	Putative L-lactate dehydrogenase operon regulatory protein	0.420602	0.963012	-0.897458	0.0376179	-0.301894	0.534621
BTD92_00106	L-lactate permease	-0.0978178	1	-1.69553	5.937e-06	-0.235928	0.623237
BTD92_00107	hypothetical protein	-0.310324	0.991431	0.310368	0.373334	0.191614	0.566502
BTD92_00108	hypothetical protein	-0.459937	0.905521	-1.2197	0.000782842	0.371	0.238981
BTD92_00109	Mannitol repressor protein	-0.483829	0.858858	-0.793726	0.00695742	-0.683987	0.0137149
BTD92_00110	Mannitol-1-phosphate 5-dehydrogenase	-0.387177	0.963012	-0.98218	0.00161147	-0.744241	0.0111312
BTD92_00111	EIICBA-Mtl	0.0246794	1	-0.625481	0.151401	-1.01309	0.00510429
BTD92_00112	Inner membrane protein YiaW	0.400408	1	0.0973775	0.889409	-0.0636889	0.932905
BTD92_00113	Inner membrane protein YibH	0.381273	0.963012	-0.191252	0.738146	0.0599491	0.928381
BTD92_00114	hypothetical protein	-0.40377	0.963012	-1.14879	0.00412844	-1.47588	3.84526e-05
BTD92_00115	Cell wall-associated polypeptide CWBP200	-0.173742	1	-1.24905	0.00032681	-0.690872	0.041989
BTD92_00116	putative lyase	1.28131e-05	1	0.0433679	0.919477	0.333551	0.295197
BTD92_00117	Cell wall-associated polypeptide CWBP200	-0.280668	0.963012	-0.4903	0.146468	-0.332293	0.316935
BTD92_00118	putative GST-like protein YibF	0.0901969	1	-0.219796	0.624145	0.264647	0.58615
BTD92_00119	L-seryl-tRNA(Sec) selenium transferase	0.19855	1	0.140596	0.733244	0.0759296	0.854357
BTD92_00120	SelB translation factor	0.193821	1	0.538084	0.113918	0.536886	0.113786
BTD92_00121	Alcohol dehydrogenase 2	0.0726497	1	0.126455	0.9117	-0.0614309	0.942797
BTD92_00122	Aldehyde dehydrogenase B	0.227685	1	-0.601046	0.240993	-0.600142	0.151589
BTD92_00123	hypothetical protein	-0.543577	0.963012	-0.834681	0.0486648	-0.557929	0.171846
BTD92_00124	Inner membrane protein YiaW	0.0695271	1	-0.735995	0.463163	-0.994403	0.431103
BTD92_00125	Inner membrane protein YiaV precursor	-0.801794	0.722093	-0.845473	0.0578983	-0.789488	0.026826
BTD92_00126	HTH-type transcriptional regulator GltC	0.436679	0.905521	0.741263	0.0220562	1.12712	0.000155273
BTD92_00127	MltA-interacting protein precursor	-0.0085207	1	-0.471871	0.338391	0.137263	0.750363
BTD92_00128	L-ribulose-5-phosphate 4-epimerase SgbE	0.265248	1	-2.33845	0.000380534	-1.76225	0.0012422
BTD92_00129	L-ribulose-5-phosphate 3-epimerase UlaE	-0.334048	1	-0.781453	0.219285	-0.694933	0.321142
BTD92_00130	3-keto-L-gulonate-6-phosphate decarboxylase SgbH	2.62315	0.905521	-2.32542	0.381229	3.56076	0.120077
BTD92_00131	L-xylulose/3-keto-L-gulonate kinase	-0.744219	0.906954	-0.876521	0.0672223	-1.17287	0.00356009
BTD92_00132	Extracytoplasmic solute receptor protein YiaO	1.18056	0.918487	-0.990534	0.337182	-1.72185	0.0143207
BTD92_00133	Neu5Ac permease	-3.43243	0.822877	-1.48742	0.269979	-2.33913	0.0308479
BTD92_00134	2,2-diketo-L-gulonate TRAP transporter small permease protein YiaM	-2.09268	0.963012	-4.09612	0.05927	-2.45956	0.313036
BTD92_00135	Toxin-antitoxin biofilm protein TabA	-0.0680588	1	-1.31051	0.250464	-1.40434	0.087433
BTD92_00136	2,2-diketo-L-gulonate reductase	-2.23135	0.417025	-1.0891	0.183516	-0.981964	0.164587
BTD92_00137	YiaKLMNOPQRS operon repressor	-0.451357	0.885959	-0.384373	0.250464	-0.191781	0.576394
BTD92_00138	Electron transport protein HydN	0.263923	1	-0.659632	0.189086	-0.643563	0.186253
BTD92_00139	Valine--pyruvate aminotransferase	0.0995335	1	-0.331937	0.300086	-0.123525	0.724169
BTD92_00140	Alpha-amylase precursor	-0.598141	0.858858	-0.864422	0.0321574	-0.487503	0.173951
BTD92_00141	Mannosyl-glycoprotein endo-beta-N-acetylglucosaminidase	-0.495133	0.896196	0.250597	0.498008	0.544872	0.107321
BTD92_00142	Xylose operon regulatory protein	-0.499022	0.861709	-0.140698	0.743839	0.0660778	0.880319
BTD92_00143	Xylose transport system permease protein XylH	-0.0180355	1	-0.85455	0.0342765	-0.591526	0.159752
BTD92_00144	Xylose import ATP-binding protein XylG	-0.991202	0.501734	-0.861638	0.0380627	-0.479703	0.204953
BTD92_00145	D-xylose-binding periplasmic protein precursor	-0.48494	0.963012	-0.802021	0.0608647	-0.903633	0.0194308
BTD92_00146	Xylose isomerase	0.278819	0.972113	-0.647978	0.0819281	-0.390073	0.24203
BTD92_00147	Xylulose kinase	0.711739	0.701564	-0.463607	0.427408	-0.0352592	0.956821
BTD92_00148	Inner membrane protein YiaB	-0.121102	1	-0.997024	0.025873	-1.39572	0.000551818
BTD92_00149	Inner membrane protein YiaA	-0.514225	0.963012	-1.01868	0.00569209	-0.689824	0.016538
BTD92_00150	Inner membrane protein YiaH	-0.103243	1	-0.663919	0.0357094	-0.0743424	0.855727
BTD92_00151	hypothetical protein	-0.0814172	1	-0.840232	0.0112467	-0.255627	0.477019
BTD92_00152	Glycine--tRNA ligase alpha subunit	0.138279	1	0.107925	0.80022	-0.0203679	0.969074
BTD92_00153	Glycine--tRNA ligase beta subunit	-0.182445	1	-0.0198417	0.973001	0.0804766	0.838749
BTD92_00154	sok	-1.47107	0.643512	-2.03967	0.00180524	-2.14973	0.000210091
BTD92_00155	putative transposase OrfB	-0.546856	0.963012	-1.8029	2.41448e-05	-1.33665	0.000356778
BTD92_00156	Transposase	-0.276955	0.963012	-1.52777	1.28654e-05	-1.05047	0.00150174
BTD92_00157	small toxic polypeptide	-2.09268	0.963012	-2.32542	0.381229	-0.994128	0.431103
BTD92_00158	cspA	-0.490021	0.110079	-1.95916	5.77479e-13	-1.63045	1.1164e-05
BTD92_00159	CS7.4 hypothetical protein	-0.664431	0.728901	-1.97882	3.4458e-12	-1.26323	8.56938e-05
BTD92_00160	putative transcriptional regulator	-0.470217	0.905521	0.166243	0.672755	0.465235	0.131212
BTD92_00161	hypothetical protein	-0.0544653	1	0.595783	0.0452866	1.05988	0.000109846
BTD92_00162	Glyoxylate/hydroxypyruvate reductase B	-0.148491	1	0.208603	0.558681	0.278501	0.398703
BTD92_00163	Inner membrane lipoprotein YiaD precursor	0.216088	0.996292	0.103102	0.786264	1.09721	6.23263e-05
BTD92_00164	Trimethylamine-N-oxide reductase 2 precursor	-0.240664	0.976822	-0.565618	0.0808099	-0.382689	0.221792
BTD92_00165	putative N-acetyltransferase YjaB	-0.148514	1	-0.14917	0.760844	-0.462357	0.259259
BTD92_00166	DNA-3-methyladenine glycosylase 1	-0.28103	0.963012	-0.13542	0.751607	-0.0376779	0.934446
BTD92_00167	Lipase 1 precursor	-0.333256	0.963012	-0.935664	0.00235867	-0.667239	0.0270201
BTD92_00168	putative MFS-type transporter YhjX	-0.557435	0.905521	-1.09183	0.00640379	-0.847329	0.0351229
BTD92_00169	Phosphoethanolamine transferase EptB	0.0426235	1	-0.102291	0.803019	-0.0263996	0.951002
BTD92_00170	tRNA-Pro(cgg)	-1.02905	0.963012	-0.0113043	1	0.222151	0.772315
BTD92_00171	RtT	1.8292	0.812387	2.5212	0.0747577	4.89747	0.00828683
BTD92_00172	Dipeptide-binding protein	0.0390826	1	-0.413252	0.241747	-0.167817	0.641911
BTD92_00173	Dipeptide transport system permease protein DppB	0.642614	0.963012	-1.44495	0.0155866	-0.201933	0.760923
BTD92_00174	Dipeptide transport system permease protein DppC	0.236096	1	-0.398543	0.659537	-0.561829	0.387591
BTD92_00175	Stage 0 sporulation protein KD	0.33486	1	-0.529731	0.335591	-0.359683	0.494159
BTD92_00176	Stage 0 sporulation protein KE	0.173353	1	-0.930965	0.0323332	-0.339338	0.417479
BTD92_00177	Inner membrane transport protein YhjV	-1.00011	0.20351	-1.18473	0.00062075	-1.04232	0.000288223
BTD92_00178	rdlD	-1.07643	0.963012	-0.989859	0.238021	-1.71611	0.0597215
BTD92_00179	Small toxic polypeptide LdrD	-2.91279	0.905521	-2.32542	0.381229	0	1
BTD92_00180	cellulose synthase operon protein YhjU	0.119081	1	0.725409	0.0199562	0.906707	0.00483119
BTD92_00181	celllulose biosynthesis operon protein BcsF/YhjT	-0.325071	1	0.581833	0.279194	0.0544636	0.935107
BTD92_00182	cellulose biosynthesis protein BcsE	0.245917	0.996101	-0.0294196	0.947334	0.198713	0.524872
BTD92_00183	hypothetical protein	0.202145	1	0.0690598	0.881105	0.120234	0.785284
BTD92_00184	cell division protein	0.146184	1	-0.292407	0.548564	-0.100457	0.794642
BTD92_00185	Cellulose synthase catalytic subunit [UDP-forming]	0.320362	0.963012	0.302417	0.368967	0.104343	0.763223
BTD92_00186	Cellulose synthase regulatory subunit	0.182832	1	-0.132463	0.737337	-0.247388	0.496046
BTD92_00187	Endoglucanase precursor	0.168421	1	0.367668	0.320629	-0.0222499	0.960519
BTD92_00188	Cellulose synthase operon protein C precursor	0.30675	0.963012	0.223552	0.540231	0.13178	0.694225
BTD92_00189	Bacteriophytochrome cph2	0.218536	1	0.634497	0.0374262	0.91141	0.0017039
BTD92_00190	Aerobic C4-dicarboxylate transport protein	0.22655	0.991431	0.786659	0.0146227	1.49398	6.53111e-05
BTD92_00191	Peptidase M16 inactive domain protein	0.117385	1	0.207981	0.632146	0.517379	0.0742775
BTD92_00192	5-dehydro-2-deoxygluconokinase	0.411801	0.905521	0.421171	0.195456	0.710126	0.0117427
BTD92_00193	Cyclic di-GMP phosphodiesterase YhjH	0.286912	1	-1.34606	0.0453425	-0.0382874	0.963012
BTD92_00194	putative assembly protein	0.155273	1	-0.43934	0.309172	-0.238195	0.521815
BTD92_00195	Inner membrane metabolite transport protein YhjE	-0.34619	1	-1.35175	0.0319528	-1.15843	0.0237048
BTD92_00196	Inner membrane protein YhjD	-0.0417258	1	0.292978	0.459682	0.546864	0.142831
BTD92_00197	D-malate degradation protein R	-0.0247983	1	0.326813	0.417775	0.751209	0.019057
BTD92_00198	Protease production enhancer protein	-0.263955	0.963012	0.141521	0.709133	0.426281	0.167639
BTD92_00199	Cytoplasmic trehalase	-0.211906	0.991431	-0.31212	0.376584	-0.408809	0.188487
BTD92_00200	Cytochrome c551 peroxidase precursor	-0.219843	1	-1.1314	0.000275316	-0.827505	0.00609471
BTD92_00201	Glutamate decarboxylase alpha	-0.168667	1	-0.713621	0.113015	-0.7878	0.0537594
BTD92_00202	HTH-type transcriptional regulator GadX	-0.00283126	1	0.378097	0.244302	0.750685	0.00977435
BTD92_00203	GadY	-0.907768	0.585056	0.0224526	0.982762	-0.000100166	1
BTD92_00204	HTH-type transcriptional regulator GadW	-0.15452	1	0.108111	0.783472	0.366605	0.24956
BTD92_00205	Multidrug resistance protein MdtF	-0.336492	0.963012	-1.59123	3.56108e-06	-1.89692	4.92925e-11
BTD92_00206	Multidrug resistance protein MdtE precursor	-0.275766	1	-0.898106	0.0901356	-0.580243	0.287407
BTD92_00207	hypothetical protein	-2.91279	0.905521	-4.41286	0.0348688	0.23831	0.897933
BTD92_00208	Transcriptional regulator GadE	-0.21602	0.996252	-0.0589243	0.887394	1.52795	1.03374e-05
BTD92_00209	acid-resistance membrane protein	-0.360617	0.963012	-0.277349	0.433564	0.759894	0.021718
BTD92_00210	10K-S protein	-0.0488459	1	0.17574	0.628622	1.78826	9.89517e-11
BTD92_00211	10K-L protein	0.0251639	1	0.112004	0.77103	1.44492	1.8388e-06
BTD92_00212	putative Mg(2+) transport ATPase	-0.270859	0.991431	-0.0644675	0.902477	0.748977	0.0634425
BTD92_00213	HTH-type transcriptional regulator DctR	-0.230669	1	-0.198928	0.694417	-0.217349	0.721656
BTD92_00214	Outer membrane protein slp precursor	-0.332625	0.963012	0.395632	0.265981	1.39508	4.8173e-05
BTD92_00215	Transposase DDE domain protein	-0.0583944	1	-0.432012	0.192157	-0.560153	0.0826541
BTD92_00216	hypothetical protein	-0.517839	0.963012	-0.551903	0.337706	-1.19778	0.00731399
BTD92_00217	Arsenate reductase	-0.112115	1	-0.152679	0.743084	-0.199599	0.659669
BTD92_00218	Arsenic efflux pump protein	-0.165662	1	-0.39279	0.322095	0.434103	0.253804
BTD92_00219	Arsenical resistance operon repressor	-0.35094	1	-0.563429	0.251185	-0.0254334	0.96801
BTD92_00220	hypothetical protein	-0.819414	0.905521	-0.564851	0.313164	-0.375732	0.518068
BTD92_00221	Glutathione reductase	-0.013515	1	0.161959	0.659544	0.201889	0.541101
BTD92_00222	Ribosomal RNA large subunit methyltransferase J	-0.163297	1	-0.245096	0.517967	-0.145924	0.70492
BTD92_00223	Oligopeptidase A	-0.0376654	1	0.255309	0.451051	0.490881	0.103148
BTD92_00224	Ribosomal RNA small subunit methyltransferase J	0.205645	1	-0.199731	0.649578	0.317412	0.3812
BTD92_00225	Dipeptide and tripeptide permease B	-0.263779	0.963012	-0.325164	0.30897	-0.232941	0.462459
BTD92_00226	Universal stress protein A	-0.727727	0.728901	-0.419663	0.274891	0.471006	0.135923
BTD92_00227	Universal stress protein B	-0.309053	1	-1.05969	0.0227043	-1.08009	0.0132065
BTD92_00228	Low-affinity inorganic phosphate transporter 1	-0.0982652	1	-0.159045	0.709899	0.147825	0.665405
BTD92_00229	anaerobic glycerol-3-phosphate dehydrogenase subunit B	0.199376	0.991869	-0.476168	0.163676	-0.763988	0.0148138
BTD92_00230	Inner membrane protein YhiM	-0.0750925	1	-0.505359	0.258511	-0.0796601	0.879953
BTD92_00231	hypothetical protein	-0.27606	0.996252	-1.37597	0.000782414	-1.19257	0.000331226
BTD92_00232	hypothetical protein	-0.691218	0.963012	-1.13343	0.0921232	-0.676986	0.243436
BTD92_00233	hypothetical protein	-0.228932	1	-0.693311	0.0404962	-0.351069	0.287407
BTD92_00234	Macrolide-specific efflux protein MacA precursor	-0.0113043	1	-1.34615	9.81746e-05	-1.3412	7.0708e-05
BTD92_00235	putative ABC transporter ATP-binding protein YbhF	-0.142784	1	-0.727271	0.0374011	-0.881846	0.00307122
BTD92_00236	Inner membrane transport permease YhhJ	0.0590426	1	-0.993191	0.00849186	-1.32758	3.15426e-05
BTD92_00237	Transposase	-0.518347	0.905521	-1.16068	0.00225534	-1.16724	0.000610033
BTD92_00238	putative lyase	-0.827613	0.905521	-1.50945	0.00103584	-1.30654	0.00394301
BTD92_00239	hypothetical protein	0.07128	1	-0.813068	0.0406422	-1.15079	0.00335686
BTD92_00240	Cell wall-associated polypeptide CWBP200	-0.0233259	1	-0.888948	0.00341808	-0.732607	0.0104846
BTD92_00241	Nickel-responsive regulator	0.140088	1	-0.0685141	0.902236	0.122094	0.842702
BTD92_00242	Nickel import ATP-binding protein NikE	-0.100873	1	-0.00635882	1	-0.176946	0.792475
BTD92_00243	Nickel import ATP-binding protein NikD	1.90613	0.501463	0.0890942	0.924379	-0.157248	0.833889
BTD92_00244	Nickel transport system permease protein NikC	0.577699	0.963012	0.102759	0.920433	-0.66785	0.254019
BTD92_00245	Nickel transport system permease protein NikB	0.62269	1	1.75328	0.301226	-0.72041	0.372474
BTD92_00246	Nickel-binding periplasmic protein precursor	-1.1063	0.747509	0.256356	0.710654	-0.810558	0.160738
BTD92_00247	4'-phosphopantetheinyl transferase psf-1	-0.362453	0.963012	-0.668349	0.101819	-0.152726	0.754314
BTD92_00248	Transport of quorum-sensing signal protein	0.439961	0.93458	0.0766255	0.913287	0.019237	0.96899
BTD92_00249	major facilitator superfamily transporter	0.0225131	1	-1.09837	0.00407976	-1.00592	0.0016919
BTD92_00250	hypothetical protein	0.157615	1	0.727215	0.015365	0.688968	0.0147405
BTD92_00251	Inner membrane protein YhhQ	-0.579425	0.739964	-0.725567	0.0224842	-0.651275	0.037513
BTD92_00252	Sulfurtransferase TusA	0.250418	0.972113	0.10929	0.80022	-0.0694532	0.857196
BTD92_00253	Lead%2C cadmium%2C zinc and mercury-transporting ATPase	-0.342022	0.963012	-0.590716	0.0855725	-0.32146	0.353639
BTD92_00254	YhhN-like protein	0.0315753	1	0.1232	0.783472	0.349743	0.348401
BTD92_00255	hypothetical protein	-0.477989	0.905521	0.316435	0.362427	0.975867	0.00102177
BTD92_00256	putative membrane protein	-0.324103	0.988317	-0.317296	0.505067	-0.31249	0.463957
BTD92_00257	Ribosomal RNA small subunit methyltransferase D	0.210282	0.991431	0.232908	0.510284	0.678931	0.0236742
BTD92_00258	Signal recognition particle receptor FtsY	0.122934	1	0.359838	0.297438	0.494115	0.104428
BTD92_00259	Cell division ATP-binding protein FtsE	0.447874	0.898854	-0.30947	0.551259	-0.0611825	0.871475
BTD92_00260	Cell division protein FtsX	0.14182	1	-0.00129451	1	0.0298992	0.937314
BTD92_00261	Heat shock regulatory protein F33.4	0.0248936	1	0.0590645	0.889592	0.00968114	0.982056
BTD92_00262	Leu/Ile/Val-binding protein precursor	0.533074	0.888897	0.916066	0.0272759	1.28488	0.000576529
BTD92_00263	Acetyltransferase%2C GNAT family	-0.145586	1	-0.0708674	0.866037	0.110726	0.79771
BTD92_00264	Leucine-specific-binding protein precursor	-0.0108851	1	-0.566187	0.151983	-0.431373	0.200113
BTD92_00265	LIV-I protein H	0.38042	1	-0.768508	0.460751	-1.61635	0.0207129
BTD92_00266	leucine/isoleucine/valine transporter permease subunit	-0.336015	0.991431	-0.65499	0.13828	-0.913161	0.0145969
BTD92_00267	Lipopolysaccharide export system ATP-binding protein LptB	0.29599	0.973105	0.203352	0.673898	-0.203378	0.610979
BTD92_00268	LIV-I protein F	0.46698	0.963012	-0.0709098	0.910448	-0.124002	0.810899
BTD92_00269	sn-glycerol-3-phosphate-binding periplasmic protein UgpB precursor	-0.557025	0.70059	-0.378263	0.369401	1.10949	0.000385132
BTD92_00270	sn-glycerol-3-phosphate transport system permease protein UgpA	0.0711518	1	-1.18965	0.0718833	-0.0312206	0.969414
BTD92_00271	Lactose transport system permease protein LacG	0.467696	0.963012	-0.898769	0.0722847	0.0752728	0.875298
BTD92_00272	sn-glycerol-3-phosphate import ATP-binding protein UgpC	0.125353	1	-0.820519	0.0182388	0.183836	0.625253
BTD92_00273	Glycerophosphoryl diester phosphodiesterase	-0.0266078	1	-0.290022	0.440704	0.221534	0.567901
BTD92_00274	hypothetical protein	-0.378107	0.905521	-0.549682	0.111665	-0.401661	0.325967
BTD92_00275	Gamma-glutamyltranspeptidase precursor	0.219909	0.996324	0.276193	0.475499	0.094735	0.831892
BTD92_00276	hypothetical protein	-0.38685	0.963012	-0.725191	0.135641	-0.6274	0.0844366
BTD92_00277	hypothetical protein	1.95017	0.905521	0.237896	0.858699	-1.96472	0.0457285
BTD92_00278	IS1 transposase	-0.620399	0.905521	-1.57181	0.000388047	-1.72863	3.76742e-06
BTD92_00279	Transposase	-0.251295	0.996324	-1.23542	0.000400498	-1.1077	0.000297111
BTD92_00280	hypothetical protein	-1.74024	0.480752	-2.3222	0.000292034	-1.09078	0.0395218
BTD92_00281	Secreted protein hcp	-0.830232	0.754882	-1.55597	0.000155583	-2.19373	2.59579e-11
BTD92_00282	Putative phosphinothricin acetyltransferase YwnH	-0.422882	0.972113	-0.351605	0.531111	0.174553	0.73035
BTD92_00283	RyhB	0.629309	1	-0.228667	0.854367	-0.609757	0.625079
BTD92_00284	putative oxidoreductase YhhX	0.0899835	1	0.774024	0.0164858	0.711572	0.0193625
BTD92_00285	Quercetin 2%2C3-dioxygenase	-0.383621	0.93458	-0.379677	0.31795	0.146281	0.70676
BTD92_00286	Gluconate utilization system GNT-I transcriptional repressor	0.632478	0.809705	0.143798	0.706035	0.32858	0.305655
BTD92_00287	Thermoresistant gluconokinase	0.814324	0.752756	0.742301	0.116613	1.03336	0.0255432
BTD92_00288	Gnt-I system	-0.0364527	1	0.374321	0.390383	-0.0954483	0.830457
BTD92_00289	putative antibiotic transporter	-0.652025	0.684963	-0.756115	0.0114458	-0.682709	0.036487
BTD92_00290	Aspartate-semialdehyde dehydrogenase	0.25405	0.994908	-0.225928	0.598249	0.12894	0.699961
BTD92_00291	1%2C4-alpha-glucan branching enzyme GlgB	0.0755402	1	-0.167612	0.656449	-0.251467	0.472233
BTD92_00292	Glycogen debranching enzyme	0.120603	1	-0.0898268	0.82206	0.0158718	0.972131
BTD92_00293	Glucose-1-phosphate adenylyltransferase	0.27874	0.963012	-0.204269	0.568379	-0.58569	0.082728
BTD92_00294	Glycogen synthase	0.0516069	1	-0.646546	0.0562352	-0.536288	0.116652
BTD92_00295	Maltodextrin phosphorylase	-0.124732	1	-0.535664	0.0810128	-0.583941	0.0324118
BTD92_00296	hypothetical protein	-0.562873	0.905521	-1.56247	0.000108756	-1.12288	0.00189429
BTD92_00297	Aerobic glycerol-3-phosphate dehydrogenase	0.0807374	1	-0.210965	0.626685	-0.714352	0.0620553
BTD92_00298	Thiosulfate sulfurtransferase GlpE	-0.00469654	1	-0.170638	0.66234	0.0796423	0.844442
BTD92_00299	Rhomboid protease GlpG	0.227166	1	-0.00365628	1	0.0807257	0.818704
BTD92_00300	Glycerol-3-phosphate regulon repressor	0.666514	0.705091	0.297044	0.381229	0.360967	0.284659
BTD92_00301	Quorum-sensing regulator protein F	-0.62075	0.905521	-1.1701	0.00661992	-1.01007	0.00855886
BTD92_00302	RNA-splicing ligase RtcB	-0.0986906	1	-0.663435	0.0600184	-0.408152	0.210498
BTD92_00303	RNA 3'-terminal phosphate cyclase	-0.0584108	1	-0.682977	0.120692	-0.840117	0.042568
BTD92_00304	ATP-dependent transcriptional activator MalT	0.571539	0.752756	1.95481	9.49616e-11	2.23234	7.48103e-12
BTD92_00305	Maltodextrin phosphorylase	0.11413	1	-0.318986	0.359964	-0.234163	0.49254
BTD92_00306	4-alpha-glucanotransferase	-0.112623	1	-0.469689	0.14601	-0.562302	0.04853
BTD92_00307	Gnt-I system	-0.233149	1	-0.697478	0.0622252	0.0921693	0.830809
BTD92_00308	Fe/S biogenesis protein NfuA	0.0887751	1	0.946461	0.00666718	0.651864	0.0558838
BTD92_00309	DNA utilization protein GntX	-0.00189759	1	0.470723	0.148239	0.982545	0.00153537
BTD92_00310	Pimelyl-[acyl-carrier protein] methyl ester esterase	0.0212019	1	-0.60979	0.153322	-0.428123	0.268266
BTD92_00311	putative transposase	-0.356013	0.963012	-1.03861	0.00106544	-0.907966	0.00254721
BTD92_00312	Ferrous iron transport protein C	-0.851809	0.729394	0.583194	0.269876	0.194893	0.706933
BTD92_00313	Ferrous iron transport protein B	0.0395255	1	0.216187	0.559005	0.0788611	0.829039
BTD92_00314	Ferrous iron transport protein A	0.153162	1	0.606686	0.0998883	0.651589	0.0518628
BTD92_00315	30S ribosomal protein S1	0.146806	1	-0.126469	0.744244	-0.416472	0.180164
BTD92_00316	Transcript cleavage factor GreB	-0.503245	0.896196	-0.360514	0.328145	-0.878693	0.00307122
BTD92_00317	Transcriptional regulatory protein OmpR	-0.205173	1	0.430683	0.217216	0.814498	0.0028094
BTD92_00318	Osmolarity sensor protein EnvZ	0.342383	0.963012	0.399027	0.282375	0.663912	0.0373964
BTD92_00319	Phosphoenolpyruvate carboxykinase [ATP]	-0.496762	0.903354	-0.81354	0.00797029	-0.608271	0.0279495
BTD92_00320	hypothetical protein	-0.123256	1	-0.348212	0.297438	0.0192928	0.969074
BTD92_00321	Heat shock protein 33	-0.0586136	1	0.805571	0.00729767	1.14011	0.0001358
BTD92_00322	Heat shock protein 15	-0.0682897	1	0.798295	0.0123582	1.18607	3.53102e-05
BTD92_00323	GMP/IMP nucleotidase YrfG	0.139503	1	0.471336	0.135348	0.760578	0.00463246
BTD92_00324	Putative membrane protein IgaA homolog hypothetical protein	-0.0872776	1	-0.149725	0.675951	0.428531	0.13309
BTD92_00325	ADP compounds hydrolase NudE	0.160631	1	-0.584355	0.0488508	-0.201843	0.523031
BTD92_00326	Penicillin-binding protein 1A	0.374077	0.954015	-0.179284	0.65828	-0.102435	0.763223
BTD92_00327	hypothetical protein	0.106109	1	-0.642896	0.242169	-0.113114	0.889204
BTD92_00328	Fimbrial assembly protein (PilN)	0.164943	1	-0.550182	0.530971	-1.54635	0.0106738
BTD92_00329	hypothetical protein	4.43577	0.321906	-0.699332	0.626034	-0.610121	0.625079
BTD92_00330	hypothetical protein	0.347144	1	-0.772097	0.219745	-1.42677	0.000582621
BTD92_00331	Type IV pilus biogenesis and competence protein PilQ precursor	0.293534	1	-0.69753	0.1285	-1.00105	0.0193662
BTD92_00332	Shikimate kinase 1	0.247088	1	0.661934	0.0409671	1.16177	4.07304e-05
BTD92_00333	3-dehydroquinate synthase	0.100866	1	0.159341	0.654911	0.352418	0.216664
BTD92_00334	cell division protein DamX	0.372968	0.963012	0.126339	0.724557	0.162615	0.612902
BTD92_00335	DNA adenine methylase	0.17625	1	0.337986	0.294973	0.170361	0.61331
BTD92_00336	Ribulose-phosphate 3-epimerase	0.184164	1	0.381595	0.315416	0.329845	0.374728
BTD92_00337	Phosphoglycolate phosphatase	1.05282	0.126538	1.41957	5.19109e-05	1.40053	1.86738e-06
BTD92_00338	Tryptophan--tRNA ligase	0.953607	0.453039	1.77927	1.47429e-06	2.00645	7.64292e-13
BTD92_00339	hypothetical protein	0.708571	0.476859	2.00762	7.75248e-09	1.99216	5.50408e-07
BTD92_00340	PRD domain protein%2C/AHA_3910 family	0.419631	0.963012	1.82279	0.000216594	1.50958	0.00116461
BTD92_00341	hypothetical protein	1.58705	0.726872	1.63972	0.126633	0.243455	0.8053
BTD92_00342	Phosphopentomutase	0.0741688	1	-0.333196	0.684691	0.922536	0.163961
BTD92_00343	Phosphotriesterase homology protein hypothetical protein	-0.101177	1	-0.613954	0.29831	-0.330709	0.567901
BTD92_00344	hypothetical protein	-0.217091	1	-0.301513	0.710654	-1.06269	0.0940731
BTD92_00345	Protein of unknown function	0.0457984	1	-0.445949	0.323946	-0.661642	0.118054
BTD92_00346	methionine gamma-lyase	0.164853	1	-1.27485	0.00132723	-0.987776	0.00502031
BTD92_00347	HTH-type transcriptional regulator FrlR	0.172018	1	-0.347936	0.301852	-0.316917	0.33037
BTD92_00348	Fructosamine kinase FrlD	0.753787	0.93458	-1.6966	0.00178115	-1.32473	0.0141454
BTD92_00349	fructoselysine 3-epimerase	-0.356592	1	-1.27181	0.0348688	-1.03976	0.0611088
BTD92_00350	Fructosamine deglycase FrlB	-1.82905	0.701564	-0.595102	0.357086	-1.25054	0.0269362
BTD92_00351	Serine/threonine exchanger SteT	-2.91278	0.905521	-0.0120057	1	0.925078	0.520826
BTD92_00352	hypothetical protein	-0.369953	1	-0.10083	0.868672	-0.0690503	0.90189
BTD92_00353	Siroheme synthase	0.369009	0.905521	-0.413674	0.321728	-0.6051	0.0451171
BTD92_00354	putative nitrite transporter	-0.0645762	1	-0.534238	0.233034	-0.893848	0.0202678
BTD92_00355	Nitrite reductase [NAD(P)H] small subunit	0.588229	1	0.676976	0.630781	1.57473	0.187867
BTD92_00356	Nitrite reductase [NAD(P)H]	-0.104264	1	-0.409661	0.322634	-0.403846	0.247753
BTD92_00357	putative transporter	-0.088337	1	-0.641884	0.0308587	-0.526788	0.0652033
BTD92_00358	Peptidyl-prolyl cis-trans isomerase A precursor	0.666495	0.701564	1.45864	3.00388e-07	1.55412	1.1455e-07
BTD92_00359	hypothetical protein	-0.279473	0.991431	-0.659527	0.194452	-0.798339	0.0478208
BTD92_00360	putative adenosine monophosphate-protein transferase fic	-0.0482672	1	-0.826526	0.0327312	-0.556613	0.0848594
BTD92_00361	Para-aminobenzoate synthase glutamine amidotransferase component II	-0.199155	1	-0.435686	0.322321	0.106213	0.830457
BTD92_00362	Acetylornithine/succinyldiaminopimelate aminotransferase	-0.076183	1	-0.0771964	0.857524	-0.75536	0.0273318
BTD92_00363	Inner membrane protein YccS	0.649614	0.501463	1.75553	9.22702e-08	1.63847	1.57772e-07
BTD92_00364	cAMP regulatory protein	0.0261604	1	0.705334	0.0165943	1.23384	5.56657e-06
BTD92_00365	OsmC-like protein	0.205663	1	0.344221	0.342623	0.532392	0.185866
BTD92_00366	Phosphoribulokinase%2C plasmid	-0.233133	0.991431	-0.00113491	1	-0.174278	0.631343
BTD92_00367	hypothetical protein	0.0145853	1	0.262526	0.542416	0.206211	0.633587
BTD92_00368	putative hydrolase	-0.130537	1	-0.0108962	0.994867	0.146082	0.721671
BTD92_00369	putative ABC transporter ATP-binding protein YheS	-0.0390352	1	-0.485727	0.15255	-0.373454	0.193136
BTD92_00370	General stress protein 14	0.542201	0.905521	-0.551861	0.2703	-0.307099	0.41109
BTD92_00371	NEM-activable K(+)/H(+) antiporter	0.0563363	1	-0.431313	0.18784	-0.215247	0.510329
BTD92_00372	hypothetical protein	-0.0219165	1	0.0600484	0.899677	0.563008	0.0894165
BTD92_00373	FKBP-type peptidyl-prolyl cis-trans isomerase SlyD	0.315911	0.963012	0.77525	0.00729905	1.12919	0.000137299
BTD92_00374	phi X174 lysis protein	-0.615676	0.701564	-0.423944	0.193558	-0.682843	0.013954
BTD92_00375	FKBP-type peptidyl-prolyl cis-trans isomerase FkpA precursor	0.504327	0.715405	1.77691	1.07117e-11	1.68205	5.3566e-08
BTD92_00376	YheO-like PAS domain protein	0.28595	0.965355	0.424844	0.177674	0.66064	0.021489
BTD92_00377	Sulfurtransferase TusD	0.335638	0.963012	0.580539	0.0927567	0.639277	0.0505357
BTD92_00378	tRNA 2-thiouridine synthesizing protein C	0.410584	0.963012	0.78043	0.140901	0.792658	0.085012
BTD92_00379	tRNA 2-thiouridine synthesizing protein B	-0.141343	1	1.758	1.03186e-06	1.04677	0.00194737
BTD92_00380	30S ribosomal protein S12	-0.0589889	1	-0.496596	0.124559	-0.0880013	0.81728
BTD92_00381	30S ribosomal protein S7	-0.255219	0.991431	-0.14285	0.710357	-0.233469	0.510353
BTD92_00382	Elongation factor G	-0.158798	1	-0.477868	0.0966158	-0.591602	0.129287
BTD92_00383	Elongation factor Tu 1	0.0177258	1	-0.0425425	0.898649	0.137798	0.763709
BTD92_00384	putative bifunctional chitinase/lysozyme precursor	-0.455078	0.858858	-0.926933	0.00178982	-1.17767	3.2267e-05
BTD92_00385	Bacterioferritin-associated ferredoxin	0.123327	1	0.853118	0.0213631	1.13987	0.000498936
BTD92_00386	Bacterioferritin	0.278321	0.990618	0.163271	0.630781	0.544839	0.0864905
BTD92_00387	Type 4 prepilin-like proteins leader peptide-processing enzyme	0.28165	1	-1.89013	1.71621e-05	-1.21658	0.00389737
BTD92_00388	Transport protein PshM	-0.612333	0.905521	-0.451349	0.347561	-0.0705032	0.907052
BTD92_00389	Putative general secretion pathway protein L	-0.628691	0.656722	-0.631205	0.0652733	-0.669645	0.0436545
BTD92_00390	Putative general secretion pathway protein K	-0.457516	0.972113	-1.2924	0.0121283	-1.44898	0.00716993
BTD92_00391	Putative general secretion pathway protein J	0.325984	1	-2.09814	0.00483599	-1.92598	0.00112979
BTD92_00392	Putative general secretion pathway protein I	-0.893025	0.963012	-1.50903	0.037691	-0.795107	0.11829
BTD92_00393	Putative general secretion pathway protein H	-0.989852	0.905521	-2.36984	3.90357e-05	-1.26287	0.0149809
BTD92_00394	Putative general secretion pathway protein G	-0.602831	0.963012	-1.0365	0.0644228	-1.08966	0.0242794
BTD92_00395	General secretion pathway protein F	-0.507939	0.963012	-0.825221	0.097437	-1.18198	0.00964488
BTD92_00396	Type II traffic warden ATPase	-0.69439	0.963012	-0.884174	0.130717	-0.673686	0.236433
BTD92_00397	Putative general secretion pathway protein D	-1.00487	0.501463	-1.25766	0.00154119	-1.29974	0.000179797
BTD92_00398	Putative general secretion pathway protein C	-0.061251	1	-0.743336	0.0588796	-1.24034	0.0015918
BTD92_00399	Putative general secretion pathway protein A	-0.0185608	1	-0.950163	0.00625416	-1.24789	9.24424e-05
BTD92_00400	protein secretion protein GspB	-0.293282	0.991431	-0.904875	0.0355069	-1.13837	0.0014152
BTD92_00401	30S ribosomal protein S10	-0.0300582	1	-0.433702	0.186651	-0.165797	0.691962
BTD92_00402	50S ribosomal protein L3	-0.247316	0.963012	-0.655227	0.0171921	-0.617379	0.0759607
BTD92_00403	50S ribosomal protein L4	-0.166185	1	-0.978024	0.00222228	-0.991119	0.00502031
BTD92_00404	50S ribosomal protein L23	-0.0169662	1	-0.391729	0.219232	-0.573008	0.126868
BTD92_00405	50S ribosomal protein L2	0.12062	1	-0.893855	0.0115306	-0.965082	0.0151689
BTD92_00406	30S ribosomal protein S19	0.00955389	1	-0.801281	0.00717008	-1.20151	0.00148182
BTD92_00407	50S ribosomal protein L22	-0.0300091	1	-0.603942	0.0378653	-0.829491	0.0225989
BTD92_00408	30S ribosomal protein S3	-0.00989671	1	-0.615348	0.02339	-0.722905	0.0629374
BTD92_00409	50S ribosomal protein L16	-0.0840628	1	-0.595809	0.0276559	-0.677613	0.065779
BTD92_00410	50S ribosomal protein L29	0.0836097	1	-0.423919	0.184699	-0.449834	0.142831
BTD92_00411	30S ribosomal protein S17	-0.330488	0.985685	-0.705878	0.0401126	-0.91601	0.000614586
BTD92_00412	50S ribosomal protein L14	0.13119	1	-0.22317	0.480897	-0.205618	0.610487
BTD92_00413	50S ribosomal protein L24	0.111394	1	-0.0928426	0.792708	-0.0733045	0.877792
BTD92_00414	50S ribosomal protein L5	0.0364742	1	-0.567041	0.0541652	-0.415957	0.300666
BTD92_00415	30S ribosomal protein S14	0.13282	1	-0.764408	0.00871242	-0.935753	0.0349002
BTD92_00416	30S ribosomal protein S8	0.0976826	1	-0.491358	0.106133	-0.526161	0.205105
BTD92_00417	50S ribosomal protein L6	0.168041	1	-0.617225	0.0321574	-0.701214	0.087433
BTD92_00418	50S ribosomal protein L18	0.284393	0.990529	-0.420533	0.176635	-0.589757	0.123788
BTD92_00419	30S ribosomal protein S5	-0.0793702	1	-0.730699	0.0155661	-0.822937	0.00772915
BTD92_00420	50S ribosomal protein L30	-0.492662	0.93458	-0.153516	0.683736	-0.498662	0.11175
BTD92_00421	50S ribosomal protein L15	-0.0943654	1	-0.754078	0.01722	-0.810778	0.0178079
BTD92_00422	preprotein translocase subunit SecY	0.0430385	1	-0.253075	0.337819	-0.558046	0.182676
BTD92_00423	Ribosomal protein B	-0.023761	1	-0.308525	0.338814	-0.526554	0.0726213
BTD92_00424	Alpha_RBS	1.07081	0.508995	0.123699	0.800551	-0.414459	0.529097
BTD92_00425	30S ribosomal protein S13	-0.0332054	1	0.0264591	0.952463	-0.514381	0.236433
BTD92_00426	30S ribosomal protein S11	0.0911846	1	-0.480421	0.106133	-0.909938	0.0142518
BTD92_00427	30S ribosomal protein S4	-0.133493	0.963012	-0.41947	0.104179	-1.00368	0.0146099
BTD92_00428	DNA-directed RNA polymerase subunit alpha	0.0602315	1	-0.366935	0.176119	-0.82798	0.0427553
BTD92_00429	50S ribosomal protein L17	-0.212034	1	-0.428983	0.197297	-1.01698	0.000406294
BTD92_00430	hypothetical protein	-0.316493	0.963012	-0.345267	0.281223	-0.344757	0.270464
BTD92_00431	Zn(II)-responsive regulator of zntA	-0.299335	0.963012	-0.104771	0.799765	-0.423683	0.231702
BTD92_00432	Alternative ribosome-rescue factor A	0.162747	1	-0.595534	0.0577684	-1.49994	4.65133e-05
BTD92_00433	Large-conductance mechanosensitive channel	-0.157353	1	-0.532194	0.117193	-0.229357	0.5075
BTD92_00434	Trk system potassium uptake protein TrkA	0.283674	0.963012	1.17432	8.11129e-05	0.838581	0.00492825
BTD92_00435	Ribosomal RNA small subunit methyltransferase B	0.300625	0.963012	0.698879	0.0327822	0.396745	0.268038
BTD92_00436	Methionyl-tRNA formyltransferase	-0.116625	1	-0.383955	0.230974	-0.0134786	0.972512
BTD92_00437	Peptide deformylase	0.00726471	1	0.623458	0.0533002	0.928891	0.000609875
BTD92_00438	DNA protecting protein DprA	-0.484925	0.905521	-0.539943	0.081394	-0.212733	0.567901
BTD92_00439	hypothetical protein	-0.491865	0.937752	-0.606055	0.0601414	-0.321035	0.281421
BTD92_00440	DNA topoisomerase 1	-0.00673566	1	-0.139141	0.704509	-0.0150572	0.969701
BTD92_00441	t(6)A37 threonylcarbamoyladenosine biosynthesis protein RimN	1.09463	0.0200238	0.873767	0.0236623	0.544051	0.107667
BTD92_00442	Shikimate dehydrogenase	0.91188	0.236609	0.864662	0.0293207	0.787285	0.03091
BTD92_00443	hypothetical protein	0.654403	0.508995	0.881957	0.0344444	0.776636	0.050936
BTD92_00444	carnitine operon protein CaiE	0.101655	1	0.968794	0.00332154	0.946406	0.00135877
BTD92_00446	tRNA-Ile(gat)	0.142472	1	0.315526	0.362673	0.347061	0.309284
BTD92_00447	tRNA-Ala(tgc)	0.581495	0.728901	0.221873	0.571797	0.552589	0.141223
BTD92_00448	StyR-44	5.96578	0.00305879	0.78741	0.0442603	1.46554	0.00339619
BTD92_00451	tRNA-Thr(ggt)	0.325589	1	-0.548837	0.451873	-0.428759	0.488604
BTD92_00453	Glutamine transport ATP-binding protein GlnQ	-0.141787	1	-0.267614	0.442851	-0.0759969	0.862946
BTD92_00454	Inner membrane amino-acid ABC transporter permease protein YhdY	-0.421727	0.968481	-0.719947	0.127977	-0.287466	0.547164
BTD92_00455	putative glutamine ABC transporter permease protein GlnM	-1.21413	0.875206	-1.62913	0.00771649	-1.35286	0.0155711
BTD92_00456	General L-amino acid-binding periplasmic protein AapJ precursor	-0.383922	0.991431	-0.546054	0.221057	-0.580865	0.184122
BTD92_00457	hypothetical protein	-2.91278	0.905521	-1.17311	0.337182	-1.51972	0.248796
BTD92_00458	hypothetical protein	0.1684	1	-0.109447	0.84799	0.515104	0.322958
BTD92_00459	hypothetical protein	-2.91279	0.905521	-1.48985	0.271554	-4.80732	0.00710177
BTD92_00460	Acriflavine resistance protein B	-0.453969	0.94615	-1.54797	2.48381e-05	-1.59628	3.41262e-06
BTD92_00461	Acriflavine resistance protein A precursor	0.280948	1	-1.52218	0.0191238	-0.459988	0.522112
BTD92_00462	putative acrEF/envCD operon repressor	-1.74081	0.905521	-1.41744	0.153687	0.0889792	0.942797
BTD92_00463	hypothetical protein	-0.248134	1	0.160176	0.776159	0.431091	0.298732
BTD92_00464	DNA adenine methyltransferase YhdJ	-0.57676	0.836605	-0.677655	0.078714	-0.976575	0.00436371
BTD92_00465	Hin recombinational enhancer-binding protein	-0.00756169	1	0.846338	0.0104612	1.05812	5.78637e-05
BTD92_00466	putative tRNA-dihydrouridine synthase	0.393238	0.905521	-0.0501028	0.890492	0.322623	0.389129
BTD92_00467	Ribosomal protein L11 methyltransferase	0.453395	0.888897	0.856219	0.00420095	0.630136	0.035481
BTD92_00468	Pantothenate permease	-0.0757886	1	-0.16841	0.677674	-0.242751	0.563313
BTD92_00469	putative membrane protein	-0.255559	1	0.386726	0.475696	0.0746358	0.906599
BTD92_00470	Biotin carboxylase	0.146555	1	0.614048	0.0473347	0.691508	0.0165891
BTD92_00471	Biotin carboxyl carrier protein of acetyl-CoA carboxylase	0.595168	0.896196	0.442641	0.16733	0.388746	0.203778
BTD92_00472	putative acrylyl-CoA reductase AcuI	-0.364066	0.963012	-0.243027	0.510713	-0.0920532	0.815313
BTD92_00473	Regulator of CsrB and CsrC decay CsrD	-0.398872	0.911705	-0.970822	0.00122522	-0.926669	0.00056026
BTD92_00474	Rod shape-determining protein MreB	-0.00103284	1	-0.204934	0.569148	0.112292	0.763296
BTD92_00475	Rod shape-determining protein MreC	0.445907	0.858858	0.456803	0.220557	0.0494999	0.90189
BTD92_00476	Rod shape-determining protein MreD	0.501461	0.728901	1.07335	0.00050212	0.724373	0.0110373
BTD92_00477	Maf-like protein YhdE	0.527563	0.701564	1.3339	1.11721e-05	1.08275	0.000144586
BTD92_00478	Ribonuclease G	0.341492	0.963012	0.767341	0.00916077	0.532353	0.0540885
BTD92_00479	putative protein involved in outer membrane biogenesis	0.290074	0.964375	1.16146	5.19109e-05	0.893634	0.000891807
BTD92_00480	protease TldD	0.394259	0.963012	1.08657	0.000267011	1.10152	2.94041e-05
BTD92_00481	D-malate degradation protein R	0.106786	1	-0.308216	0.394663	-0.49044	0.165694
BTD92_00482	efflux system membrane protein	0.0873426	1	-0.247604	0.652313	-0.708789	0.0803478
BTD92_00483	p-hydroxybenzoic acid efflux pump subunit AaeA	-0.189071	1	-0.967537	0.0190044	-1.29344	0.000126172
BTD92_00484	p-hydroxybenzoic acid efflux pump subunit AaeB	0.270965	1	-0.872875	0.0284106	-0.999236	0.00319219
BTD92_00485	Barstar (barnase inhibitor)	0.165786	1	-0.40112	0.33872	-0.516084	0.101292
BTD92_00486	Copper-induced outer membrane component	-0.575399	0.579516	-0.497664	0.147603	-1.38981	4.73897e-05
BTD92_00487	Arginine repressor	0.245162	0.991431	0.310609	0.341826	0.417411	0.178529
BTD92_00488	Malate dehydrogenase	-0.156532	1	-1.27463	3.78225e-05	-1.11889	0.000236353
BTD92_00489	Serine endoprotease DegS precursor	0.237094	0.994441	0.267206	0.430678	0.427891	0.14797
BTD92_00490	Periplasmic pH-dependent serine endoprotease DegQ precursor	0.140239	1	0.220963	0.570931	0.0887965	0.813025
BTD92_00491	Putative cytochrome d ubiquinol oxidase subunit 3	-0.293268	0.991431	0.302373	0.363308	0.613906	0.0510164
BTD92_00492	AFG1-like ATPase	-0.139632	1	-0.474009	0.139008	-0.270481	0.369146
BTD92_00493	50S ribosomal protein L13	-0.101295	1	0.00773641	0.995666	0.0674529	0.885741
BTD92_00494	30S ribosomal protein S9	-0.75704	0.701564	-0.534756	0.207831	-0.501685	0.201661
BTD92_00495	Stringent starvation protein A	-0.461018	0.963012	0.309745	0.402055	0.39568	0.178487
BTD92_00496	Stringent starvation protein B	0.123884	1	0.11997	0.756363	0.0620584	0.88774
BTD92_00497	Putative cryptic C4-dicarboxylate transporter DcuD	-0.83606	0.963012	-0.565886	0.370003	-1.93554	0.000436133
BTD92_00498	L-lactate utilization operon repressor	-0.19836	1	0.327543	0.365608	0.237345	0.469087
BTD92_00499	N-acetylneuraminate lyase	-0.198967	1	-0.388236	0.343713	0.199018	0.655102
BTD92_00500	Sialic acid permease	-0.582077	0.93458	-0.824529	0.0553182	-0.832248	0.0323554
BTD92_00501	Putative N-acetylmannosamine-6-phosphate 2-epimerase	-0.602793	0.963012	-0.879261	0.190285	-0.103676	0.891221
BTD92_00502	N-acetylmannosamine kinase	-0.128876	1	-0.728662	0.0575798	0.211649	0.606087
BTD92_00503	Toxin-antitoxin biofilm protein TabA	0.206425	1	0.0398858	0.941866	0.0683325	0.879953
BTD92_00504	hypothetical protein	-0.190191	1	-1.33078	8.67622e-05	-0.992842	0.00160506
BTD92_00505	hypothetical protein	-0.0915004	1	-0.389402	0.266134	-0.414031	0.180816
BTD92_00506	hypothetical protein	0.459292	0.963012	-0.164913	0.755728	-0.623204	0.151823
BTD92_00507	Transposase DDE domain protein	-0.269157	0.963012	-0.555769	0.0808363	-0.495209	0.161723
BTD92_00508	hypothetical protein	0.120802	1	-0.545421	0.182779	-0.571016	0.0971181
BTD92_00509	F1 capsule-anchoring protein precursor	-0.35855	0.905521	-0.892079	0.00408003	-0.995531	0.000696071
BTD92_00510	putative fimbrial chaperone protein	-0.655911	0.926616	-1.6605	0.000203607	-2.43587	2.67429e-11
BTD92_00511	hypothetical protein	0.135816	1	-0.0834779	0.845797	-0.34039	0.268831
BTD92_00512	Glutamate synthase [NADPH] small chain	-0.424416	0.903354	-1.60083	2.8083e-08	-1.80574	1.21659e-10
BTD92_00513	Glutamate synthase [NADPH] large chain precursor	-0.132087	1	-1.55877	1.73707e-07	-1.71128	5.35306e-09
BTD92_00514	coproporphyrinogen III oxidase	-0.225287	1	-1.10404	0.0369122	-1.13917	0.0167604
BTD92_00515	Aerobic respiration control sensor protein ArcB	-0.322409	0.98623	-0.355252	0.274913	-0.203018	0.522142
BTD92_00516	ArcZ	-0.86426	0.991431	0.37095	0.815698	-0.123242	0.916532
BTD92_00517	Sigma cross-reacting protein 27A	-0.0796925	1	0.277891	0.416178	0.891546	0.0025049
BTD92_00518	Penicillin-binding protein 2D	-0.169817	1	-0.331604	0.454201	0.260541	0.479156
BTD92_00519	PhoP regulatory network protein YrbL	-0.143208	1	-0.669901	0.0303591	-0.5833	0.0663222
BTD92_00520	Phosphocarrier protein NPr	-0.134656	1	0.303668	0.510831	0.00938343	0.987374
BTD92_00521	glmZ(sRNA)-inactivating NTPase	0.53287	0.824439	0.938925	0.00141855	0.646591	0.0500489
BTD92_00522	Nitrogen regulatory protein	0.106826	1	0.782125	0.0182388	0.54549	0.0703113
BTD92_00523	Ribosome hibernation promoting factor	-0.0535493	1	1.16732	0.00152611	1.14386	0.000117481
BTD92_00524	RNA polymerase sigma-54 factor 1	-0.0238871	1	0.212338	0.544457	0.124998	0.710632
BTD92_00525	Lipopolysaccharide export system ATP-binding protein LptB	0.262516	0.963012	0.170529	0.642541	0.0637734	0.884039
BTD92_00526	Lipopolysaccharide export system protein LptA precursor	-0.108877	1	0.0314206	0.94357	-0.0712245	0.843119
BTD92_00527	Lipopolysaccharide export system protein LptC	-0.00903271	1	0.137227	0.708252	-0.0789733	0.834885
BTD92_00528	3-deoxy-D-manno-octulosonate 8-phosphate phosphatase KdsC	0.0969944	1	0.163385	0.647998	0.129249	0.70748
BTD92_00529	Arabinose 5-phosphate isomerase KdsD	-0.0374425	1	-0.327977	0.321879	-0.230667	0.454111
BTD92_00530	Inner membrane protein YrbG	0.123563	1	-0.235924	0.540446	-0.329651	0.308514
BTD92_00531	putative phospholipid import ATP-binding protein MlaF	0.0974462	1	-0.492268	0.120712	-0.338773	0.257475
BTD92_00532	putative phospholipid ABC transporter permease protein MlaE	-0.0966979	1	-0.342216	0.357229	-0.0064264	0.991938
BTD92_00533	putative phospholipid ABC transporter-binding protein MlaD	-0.199373	1	-0.0906811	0.809475	0.120486	0.711758
BTD92_00534	putative phospholipid-binding protein MlaC precursor	-0.00540433	1	-0.147565	0.6771	0.0534335	0.881046
BTD92_00535	putative phospholipid ABC transporter-binding protein MlaB	-0.0929406	1	-0.335275	0.323156	0.238645	0.466657
BTD92_00536	transcriptional regulator BolA	0.254486	0.963516	0.724443	0.0198247	0.7356	0.0120864
BTD92_00537	UDP-N-acetylglucosamine 1-carboxyvinyltransferase	0.162348	1	0.698319	0.0191078	0.730644	0.00656763
BTD92_00538	DNA-binding transcriptional regulator Nlp	0.0345491	1	-0.619653	0.149611	-0.160346	0.700745
BTD92_00539	Octaprenyl-diphosphate synthase	0.128865	1	0.285865	0.397215	0.3564	0.224498
BTD92_00540	50S ribosomal protein L21	0.134148	0.963012	0.85872	0.000610382	0.515943	0.201709
BTD92_00541	50S ribosomal protein L27	0.109166	1	0.890396	0.00184362	0.589729	0.0731685
BTD92_00542	putative inner membrane transporter YhbE	-0.151939	1	-0.953067	0.00103297	-0.810908	0.00307524
BTD92_00543	GTP-binding protein Obg	0.0610372	1	-0.960778	0.00190321	-0.984347	0.000376816
BTD92_00544	D-alanyl-D-alanine carboxypeptidase DacB precursor	-0.103491	1	-0.0685425	0.889053	0.302144	0.411412
BTD92_00545	greA	-0.164988	1	0.0436801	0.937989	0.714441	0.0390698
BTD92_00546	Transcript cleavage factor GreA	-0.126501	1	0.128745	0.719907	0.478994	0.0925617
BTD92_00547	RNA-binding protein YhbY	0.0887461	1	1.16393	0.000124732	0.726161	0.011479
BTD92_00548	Ribosomal RNA large subunit methyltransferase E	-0.0597393	1	0.523795	0.113237	0.853597	0.00207038
BTD92_00549	ATP-dependent zinc metalloprotease FtsH	-0.110144	1	-0.0495265	0.89945	-0.0864793	0.831691
BTD92_00550	Dihydropteroate synthase	0.0690152	1	-0.241806	0.575232	0.181379	0.650496
BTD92_00551	Phosphoglucosamine mutase	-0.0441356	1	-0.284601	0.393056	-0.0044027	0.995818
BTD92_00552	Preprotein translocase band 1 subunit	-0.475519	0.905521	-0.554051	0.0752814	-0.0116871	0.984835
BTD92_00553	tRNA-Leu(gag)	-0.535348	0.812387	-0.194013	0.704357	0.217435	0.657357
BTD92_00554	Putative phosphoethanolamine transferase YhbX	-0.21069	1	-0.865182	0.00544099	-0.945052	0.00084263
BTD92_00555	Argininosuccinate synthase	0.0770415	1	-0.0931059	0.81657	-0.636316	0.0266282
BTD92_00556	tRNA-Met(cat)	-0.96769	0.121657	-0.765094	0.0166791	-0.321086	0.398383
BTD92_00557	rimP	-0.487849	0.905521	-0.505954	0.129176	-0.353551	0.283577
BTD92_00558	Ribosome maturation factor RimP	-0.436132	0.905521	-1.02945	0.000908886	-0.756457	0.00532723
BTD92_00559	Transcription termination/antitermination L factor hypothetical protein	-0.180751	1	-0.750753	0.0171984	-0.546503	0.0691722
BTD92_00560	Translation initiation factor IF-2	0.0146269	1	-0.931356	0.00103659	-0.669741	0.0333409
BTD92_00561	Ribosome-binding factor A	-0.199353	1	-0.880949	0.0112944	-0.755715	0.00658484
BTD92_00562	tRNA pseudouridine synthase B	0.0960601	1	-0.795685	0.0076842	-0.300322	0.324322
BTD92_00563	S15	-0.10961	1	-0.194674	0.626324	0.314307	0.477892
BTD92_00564	30S ribosomal protein S15	-0.12334	1	-0.0936746	0.839172	0.249199	0.584293
BTD92_00565	SraG	-1.07604	0.963012	-1.13917	0.307043	-1.1281	0.235364
BTD92_00566	Polyribonucleotide nucleotidyltransferase	0.0345253	1	-0.66389	0.0327312	-0.798559	0.0110373
BTD92_00567	Lipoprotein NlpI precursor	-0.489936	0.91167	-1.74171	4.91161e-10	-1.48408	1.95091e-06
BTD92_00568	Cold-shock DEAD box protein A	-0.330964	0.981877	-2.40939	4.86197e-17	-2.15361	6.42241e-12
BTD92_00569	Tryptophan permease	0.0237491	1	-0.298899	0.430554	-0.353127	0.287936
BTD92_00570	Limonene 1%2C2-monooxygenase	-0.0578788	1	-0.0304018	0.946821	-0.227872	0.50071
BTD92_00571	putative protease	-0.111379	1	-0.278534	0.682178	-1.00452	0.0811762
BTD92_00572	putative protease YhbU precursor	-1.57281	0.858858	-0.455954	0.58038	0.125635	0.889064
BTD92_00573	Putative lipid carrier protein	-0.0908649	1	-0.569948	0.0590518	0.0675964	0.846297
BTD92_00574	putative acetyltransferase	-0.515321	0.853586	-0.8138	0.0309055	-0.582558	0.108462
BTD92_00575	GIY-YIG nuclease superfamily protein	0.806803	0.643512	-0.32619	0.446715	-0.0473676	0.926764
BTD92_00576	hypothetical protein	0.273723	0.972113	0.110933	0.805669	0.353739	0.324729
BTD92_00577	General stress protein 18	0.559565	0.963012	0.650349	0.318078	0.841674	0.17249
BTD92_00578	Semialdehyde dehydrogenase%2C NAD binding domain	0.900931	0.24597	-0.0565835	0.947265	-0.141563	0.746193
BTD92_00579	putative permease	-0.213007	1	0.0141783	0.985382	-0.848118	0.0116788
BTD92_00580	Osmotically-inducible protein Y precursor	-0.0567346	1	0.159423	0.667098	0.232761	0.49531
BTD92_00581	DnaA initiator-associating protein DiaA	-0.0350734	1	-0.118931	0.757344	0.0969066	0.78333
BTD92_00582	hypothetical protein	-0.247452	0.991431	0.151739	0.69804	-0.0249887	0.956821
BTD92_00583	Lipoprotein activator of PBP from the outer membrane A	0.267555	0.980145	-0.0729203	0.857938	0.0173756	0.970959
BTD92_00584	Ribosomal RNA small subunit methyltransferase I	0.000892591	1	0.383807	0.26516	0.53155	0.100097
BTD92_00585	putative fimbrial-like protein ElfG precursor	-0.253269	0.991431	-0.63122	0.109524	-1.01844	0.00103155
BTD92_00586	putative outer membrane usher protein ElfC precursor	-0.511014	0.820677	-0.863631	0.00838632	-0.868992	0.00539795
BTD92_00587	Chaperone protein FimC precursor	-0.697464	0.963012	-0.572718	0.491316	-1.77973	0.000714948
BTD92_00588	Type-1A pilin	0.289834	0.985685	-0.550948	0.0927567	-0.618023	0.0441448
BTD92_00589	Glucosamine-6-phosphate deaminase 1	-0.479819	0.963012	-1.51886	0.0010654	-0.994315	0.00951821
BTD92_00590	PTS system mannose-specific EIID component	-2.09268	0.963012	-1.42106	0.153177	-0.479306	0.612622
BTD92_00591	PTS system N-acetylgalactosamine-specific EIIC component 1	0.530533	1	-2.33761	0.0360749	-1.43037	0.142335
BTD92_00592	EIIAB-Man	-1.07614	0.963012	-1.25445	0.257162	-1.10252	0.146977
BTD92_00593	D-tagatose-1%2C6-bisphosphate aldolase subunit KbaY	-2.91279	0.905521	-1.21836	0.223953	-2.86019	0.00334689
BTD92_00594	Putative tagatose-6-phosphate ketose/aldose isomerase	-0.313501	1	-2.33711	0.113759	-1.15877	0.179964
BTD92_00595	N-acetylglucosamine-6-phosphate deacetylase	-1.19068	0.972113	-1.48936	0.123427	-0.497993	0.618162
BTD92_00596	PTS system N-acetylgalactosamine-specific EIIC component 1	-2.09265	0.963012	-2.32542	0.381229	0.238803	0.897933
BTD92_00597	Fructose-specific phosphotransferase enzyme IIB component	-0.289588	1	-0.00155377	1	-0.609831	0.625079
BTD92_00598	D-tagatose-1%2C6-bisphosphate aldolase subunit KbaZ	0.9978	0.905521	-0.149262	0.882105	-0.0623742	0.953129
BTD92_00599	Glucitol operon repressor	0.314493	0.963012	-0.173468	0.637193	-0.206611	0.535435
BTD92_00600	Toxin YhaV	-0.109745	1	0.257159	0.444099	-0.280331	0.395178
BTD92_00601	HtrA suppressor protein SohA	0.0890975	1	-0.137626	0.702676	-0.317082	0.275391
BTD92_00602	D-galactarate dehydratase	-0.0578693	1	-0.504589	0.264302	-1.03453	0.00283817
BTD92_00603	D-galactarate permease	0.068443	1	-1.66924	0.119505	-1.64781	0.118051
BTD92_00604	5-keto-4-deoxy-D-glucarate aldolase	-0.21313	1	-2.26872	0.00458216	-1.45739	0.00949309
BTD92_00605	2-hydroxy-3-oxopropionate reductase	-0.0141254	1	0.110992	0.875823	0.319778	0.510598
BTD92_00606	Glycerate 2-kinase	-0.0420551	1	-0.676019	0.101992	-0.757227	0.0452618
BTD92_00607	RNaseP_bact_a	0.272568	0.918671	0.341115	0.269792	-0.206778	0.6951
BTD92_00608	hypothetical protein	-0.485409	0.963012	-1.17392	0.00318989	-0.955684	0.00447305
BTD92_00609	hypothetical protein	-0.55063	0.963012	-0.600258	0.292376	-0.684415	0.193534
BTD92_00610	HTH-type transcriptional regulator TfdS	-0.881616	0.554797	-1.10601	0.0153627	-0.622369	0.115936
BTD92_00611	L-threonine dehydratase catabolic TdcB	-1.77505	0.574158	-0.99864	0.123077	-1.12882	0.0419628
BTD92_00612	H(+)/threonine-serine symporter	-0.145771	1	-1.06757	0.0158508	-0.290188	0.508662
BTD92_00613	Propionate kinase	-1.15574	0.705091	-0.847183	0.0988468	-0.831357	0.0512881
BTD92_00614	Ketobutyrate formate-lyase	-0.454522	0.963012	-1.00101	0.0215318	-1.2332	0.000785281
BTD92_00615	Putative reactive intermediate deaminase TdcF	0.275559	1	-0.177656	0.821711	-1.72285	0.00242875
BTD92_00616	L-serine dehydratase TdcG	-0.80748	0.904605	-1.07756	0.0176556	-0.622534	0.160738
BTD92_00617	L-serine dehydratase TdcG	-0.904417	0.905521	-0.478926	0.414221	-0.340408	0.616647
BTD92_00618	Inner membrane transport protein YhaO	-0.323065	1	-0.550343	0.302299	-0.547378	0.223253
BTD92_00619	Serine dehydratase alpha chain	-0.475275	0.963012	-1.31987	0.00139195	-1.03492	0.00601007
BTD92_00620	hypothetical protein	-1.18838	0.102578	-1.9047	1.22042e-07	-1.52167	1.56468e-06
BTD92_00621	Pirin-like protein YhaK	0.251177	1	-0.482766	0.322588	-0.372297	0.385186
BTD92_00622	HTH-type transcriptional activator AllS	0.132641	1	-0.127315	0.784844	-0.0635689	0.856949
BTD92_00623	Inner membrane protein YhaI	-1.07015	0.904605	-0.498214	0.464883	-1.30877	0.0090873
BTD92_00624	Inner membrane protein YhaH	0.379238	0.963012	0.403733	0.512774	1.19554	1.49906e-05
BTD92_00625	Glutathionyl-hydroquinone reductase YqjG	0.0111009	1	-0.115067	0.787382	-0.136594	0.730725
BTD92_00626	Inner membrane protein YqjF	-0.599959	0.849985	-1.81777	2.50716e-07	-1.96677	4.68523e-09
BTD92_00627	hypothetical protein	-0.0679003	1	-0.842073	0.0576812	-0.99502	0.0150118
BTD92_00628	Inner membrane protein YqjE	-0.331046	0.963012	-0.246046	0.475364	0.0565265	0.879581
BTD92_00629	hypothetical protein	-0.427947	0.963012	0.319954	0.381697	0.192589	0.554188
BTD92_00630	hypothetical protein	-0.278017	0.970251	-0.337016	0.297438	-0.292533	0.390738
BTD92_00631	Modulator protein MzrA	0.0186356	1	-0.577131	0.0790212	-1.1075	0.000295088
BTD92_00632	Inner membrane protein YqjA	-0.0964915	1	-0.0243037	0.958912	-0.301455	0.306124
BTD92_00633	Putative L-lactate dehydrogenase operon regulatory protein	-0.042295	1	-0.00718989	0.997604	0.0174689	0.968086
BTD92_00634	Hexuronate transporter	-0.633724	0.905521	-1.53727	0.000171321	-1.22723	0.00103155
BTD92_00635	Uronate isomerase	-0.0791834	1	-1.01891	0.00946604	-1.35564	0.000155551
BTD92_00636	Altronate dehydratase	0.0960301	1	-0.733928	0.0839882	-1.21621	0.00101318
BTD92_00637	Inner membrane protein YgjV	-0.533941	0.963012	-0.0914705	0.875961	0.276985	0.556595
BTD92_00638	Na(+)/serine-threonine symporter	-0.484477	0.800918	-1.15035	0.000161513	-1.00162	0.000383777
BTD92_00639	Inner membrane protein alx	-0.194377	1	0.169243	0.67564	0.01944	0.968318
BTD92_00640	yybP-ykoY	0.443759	0.963012	0.304287	0.668801	0.87898	0.0663853
BTD92_00641	1%2C5-anhydro-D-fructose reductase	-0.152098	1	-0.309525	0.390383	-0.705818	0.0350267
BTD92_00642	vancomycin high temperature exclusion protein	-0.839362	0.905521	-0.942447	0.0498618	-0.823855	0.048665
BTD92_00643	hypothetical protein	0.0115872	1	0.23638	0.558681	0.239476	0.557468
BTD92_00644	Ribosomal RNA large subunit methyltransferase G	-0.182353	1	-0.666827	0.0578983	-0.760419	0.0100519
BTD92_00645	mRNA interferase HigB	-0.143628	1	-0.476019	0.159679	-0.202498	0.563417
BTD92_00646	Antitoxin HigA	-0.0619812	1	0.19639	0.613429	0.35864	0.282499
BTD92_00647	2%2C4-dienoyl-CoA reductase [NADPH]	-0.122267	1	-1.10305	0.0199637	-0.165196	0.760964
BTD92_00648	Glucosidase YgjK precursor	-0.622712	0.905521	-1.19264	0.0034669	-1.44214	2.7526e-05
BTD92_00649	hypothetical protein	0.609288	1	-3.21253	0.0156416	-4.23529	1.97055e-05
BTD92_00650	Inner membrane transporter YgjI	0.630211	0.996252	-1.2038	0.0752475	-1.62821	0.00203232
BTD92_00651	Evolved beta-galactosidase subunit beta	-1.4922	0.963012	-0.209666	0.823429	0.00909402	0.998107
BTD92_00652	Evolved beta-galactosidase subunit alpha	0.101289	1	-1.12425	0.00745393	-1.02218	0.00638689
BTD92_00653	Lactose operon repressor	-0.0698496	1	0.0834385	0.831421	-0.145402	0.683284
BTD92_00654	tRNA-binding protein YgjH	-0.140461	1	-0.414534	0.481475	0.0404019	0.953342
BTD92_00655	Putrescine aminotransferase	-0.278584	0.972113	-0.835535	0.0137449	-1.31392	0.000102371
BTD92_00656	Aerotaxis receptor	-0.0593081	1	-0.981585	0.00137786	-1.47226	1.90486e-07
BTD92_00657	Transcriptional regulator YqjI	0.24458	1	0.132398	0.727698	0.594268	0.0648878
BTD92_00658	NADPH-dependent ferric-chelate reductase	-0.151532	1	1.51447	0.0015596	1.91995	1.47431e-07
BTD92_00659	tRNA-Met(cat)	-0.80926	1	1.37234	0.463501	-1.6564	0.327202
BTD92_00660	G/U mismatch-specific DNA glycosylase	0.219382	1	-0.480927	0.188058	-0.32157	0.34155
BTD92_00661	Sigma-70	-0.174792	1	0.0127522	0.987724	-0.443479	0.138654
BTD92_00662	DNA primase	-0.00844322	1	0.00775543	0.995654	-0.0834315	0.807496
BTD92_00663	30S ribosomal protein S21	-0.0367312	1	0.942049	0.00110945	0.744941	0.0150118
BTD92_00664	t(6)A37 threonylcarbamoyladenosine biosynthesis protein	0.574714	0.6897	0.158289	0.692241	-0.0799512	0.850222
BTD92_00665	Tartrate transporter	-0.311274	1	-1.35341	0.132399	-0.653663	0.389129
BTD92_00666	L(+)-tartrate dehydratase subunit beta	-0.683249	0.963012	-1.73611	0.0031782	-1.43267	0.00152023
BTD92_00667	L(+)-tartrate dehydratase subunit alpha	-1.19068	0.972113	-0.996647	0.342751	-1.71348	0.0592178
BTD92_00668	D-malate degradation protein R	0.532256	0.963012	-0.559128	0.2242	-0.581452	0.149452
BTD92_00669	G3P acyltransferase	-0.00485776	1	-0.164165	0.721844	-0.063754	0.886502
BTD92_00670	Dihydroneopterin aldolase	-0.129148	1	-0.288249	0.379351	-0.165282	0.626123
BTD92_00671	Undecaprenyl-diphosphatase	-0.51753	0.821739	-0.144988	0.694417	-0.280574	0.448111
BTD92_00672	Multifunctional CCA protein	0.0995583	1	-0.0593705	0.882686	-0.38113	0.266072
BTD92_00673	SH3 domain-containing protein	0.0871605	1	0.87365	0.00402098	0.498822	0.138126
BTD92_00674	hypothetical protein	0.282664	0.963012	0.582111	0.128318	0.79294	0.0252425
BTD92_00675	Glutamate-ammonia-ligase adenylyltransferase	0.481567	0.739964	0.459485	0.157218	0.462958	0.125483
BTD92_00676	Bifunctional protein HldE	0.645772	0.501463	0.585566	0.13456	0.694619	0.0252165
BTD92_00677	QUAD	-0.448371	0.905521	-2.07768	1.37117e-10	-2.88279	1.10151e-22
BTD92_00678	QUAD	-0.484134	0.905521	-2.14282	3.80715e-11	-2.68125	3.50635e-20
BTD92_00679	Inner membrane protein YqiK	-0.214653	1	-0.880385	0.00605142	-0.918501	0.00311082
BTD92_00680	Inner membrane protein YqiJ	-0.371595	0.93458	-0.147402	0.721435	-0.0585139	0.90189
BTD92_00681	Glycogen synthesis protein GlgS	-0.332964	0.963012	-0.259843	0.533919	0.54274	0.158305
BTD92_00682	hypothetical protein	0.0811013	1	-0.829702	0.0321574	-0.716812	0.0314643
BTD92_00683	Chaperone protein PapD precursor	-0.543187	0.963012	-0.446274	0.463163	-0.97823	0.0126705
BTD92_00684	Outer membrane usher protein PapC precursor	-0.0600489	1	-1.08141	0.00112438	-1.11893	6.99548e-05
BTD92_00685	IS2 transposase TnpB	-0.000610966	1	-0.590617	0.124369	-0.612631	0.0657603
BTD92_00686	IS2 repressor TnpA	-0.184525	1	-0.138437	0.75329	-0.568341	0.0895556
BTD92_00687	Major MR/P fimbria protein precursor	-0.0483249	1	-0.472882	0.328145	-0.32822	0.427194
BTD92_00688	Membrane fusogenic activity	-0.0709159	1	0.268652	0.472354	0.298791	0.459129
BTD92_00689	FMN	-0.388794	0.968957	-1.04697	0.00253253	-1.20731	0.00681257
BTD92_00690	3%2C4-dihydroxy-2-butanone 4-phosphate synthase	-0.612551	0.701564	-0.575189	0.0708286	0.132628	0.72416
BTD92_00691	hypothetical protein	-0.587496	0.812387	-0.442059	0.295409	-0.758838	0.0187777
BTD92_00692	Zinc transporter ZupT	-0.696623	0.462094	-0.744179	0.0156271	-0.242415	0.49254
BTD92_00693	LigB family dioxygenase	-0.443854	0.963012	-0.678832	0.093683	-0.445803	0.300164
BTD92_00694	Bifunctional glutathionylspermidine synthetase/amidase	0.00996389	1	0.377209	0.243262	0.177361	0.576476
BTD92_00695	hypothetical protein	-0.156582	1	0.410044	0.198255	-0.0838738	0.831892
BTD92_00696	Outer membrane protein TolC precursor	-1.57233	0.858858	-1.45149	0.0377268	-1.60287	0.00319149
BTD92_00697	Transposase DDE domain protein	-0.0169902	1	-0.509983	0.116613	-0.346545	0.318923
BTD92_00698	Outer membrane protein TolC precursor	-0.359926	0.963012	0.0108093	0.993129	0.285313	0.387758
BTD92_00699	ADP-ribose pyrophosphatase	-0.358002	0.963012	-0.657266	0.0308065	-0.51616	0.060045
BTD92_00700	putative dehydrogenase	0.113215	1	0.160408	0.684418	0.307047	0.358335
BTD92_00701	3'%2C5'-cyclic adenosine monophosphate phosphodiesterase CpdA	0.286019	0.963012	-0.100695	0.795513	0.192685	0.618162
BTD92_00702	esterase YqiA	0.299699	0.963012	-0.173884	0.63343	0.013715	0.97577
BTD92_00703	DNA topoisomerase 4 subunit B	0.145676	1	0.144264	0.687104	-0.0927236	0.783108
BTD92_00704	putative quinol monooxygenase YgiN	-0.264598	0.972113	0.0641834	0.873987	0.10328	0.766417
BTD92_00705	Modulator of drug activity B	0.124194	1	0.274153	0.441787	0.0290569	0.952565
BTD92_00706	Sensor protein QseC	0.346995	0.963012	-0.109758	0.809492	-0.294487	0.400318
BTD92_00707	Transcriptional regulatory protein QseB	0.122845	1	-0.260494	0.560281	0.0875432	0.851129
BTD92_00708	hypothetical protein	0.0160987	1	-0.649451	0.0467802	-0.443506	0.224498
BTD92_00709	DNA gyrase inhibitor	-0.648277	0.701564	-1.92704	4.41674e-09	-1.38682	2.15726e-05
BTD92_00710	mRNA interferase MqsR	-0.222713	1	-0.531338	0.0945798	-0.456924	0.118754
BTD92_00711	Antitoxin MqsA	-0.705921	0.629173	-0.401258	0.301097	-0.311319	0.476293
BTD92_00712	Putative binding protein YgiS precursor	0.0745604	1	-1.03235	0.00380099	-1.19847	6.08986e-05
BTD92_00713	DNA topoisomerase 4 subunit A	0.217125	1	-0.0883695	0.813232	-0.0907619	0.794146
BTD92_00714	1-acyl-sn-glycerol-3-phosphate acyltransferase	0.0226513	1	-0.258649	0.448829	-0.215609	0.481825
BTD92_00715	Cell division protein FtsP precursor	0.0525152	1	-0.418209	0.319315	-0.431445	0.279307
BTD92_00716	putative radical SAM protein YgiQ	0.311154	0.963012	-0.141694	0.693801	-0.524613	0.0638178
BTD92_00717	Murein-lipoprotein	-0.6502	0.963012	-0.705188	0.183773	-0.884022	0.0579991
BTD92_00718	Lumazine-binding domain protein	-0.733864	0.633323	-0.82806	0.0322477	-1.1266	0.000507406
BTD92_00719	2%2C5-diketo-D-gluconic acid reductase A	-0.181829	1	-1.22376	0.00389487	-0.900646	0.0233683
BTD92_00720	Alcohol dehydrogenase YqhD	-0.268518	0.991431	-0.79106	0.0414772	-0.183966	0.677641
BTD92_00721	Exoenzyme S synthesis regulatory protein ExsA	0.480007	0.896196	0.558772	0.131583	0.743813	0.0167604
BTD92_00722	Inner membrane protein YghB	0.371651	0.963012	0.381937	0.329949	0.249966	0.49861
BTD92_00723	Cystathionine beta-lyase MetC	0.00991525	1	0.0552069	0.89945	0.317337	0.334156
BTD92_00724	Biopolymer transport protein ExbB	0.114059	1	1.06509	0.000441871	1.43583	1.27046e-06
BTD92_00725	Biopolymer transport protein ExbD	0.296678	0.965355	1.15403	0.000413475	1.31566	8.93644e-06
BTD92_00726	putative oxidoreductase YghA	-0.488271	0.849985	-0.60598	0.0796091	-0.317456	0.40903
BTD92_00727	putative membrane protein	-0.558432	0.905521	-0.0147039	0.983574	0.187898	0.573633
BTD92_00728	L-glyceraldehyde 3-phosphate reductase	0.579935	0.905521	-0.325413	0.527518	-0.016763	0.974864
BTD92_00729	hypothetical protein	1.64014	0.432948	-0.56485	0.529139	-0.982264	0.166018
BTD92_00730	Dienelactone hydrolase family protein	0.938841	0.728901	0.557687	0.410754	-0.0799937	0.90189
BTD92_00731	Carboxymethylenebutenolidase	0.80386	0.963012	-0.0198186	0.999548	-0.830505	0.288255
BTD92_00732	hypothetical protein	-0.286403	1	-0.18769	0.75285	-0.372484	0.4301
BTD92_00733	Hydrogenase-2 small chain precursor	-0.218232	1	-0.97428	0.0481714	-1.47928	0.000445422
BTD92_00734	Formate dehydrogenase-N subunit beta	-0.811259	0.905521	-1.37123	0.00593324	-1.20498	0.00134214
BTD92_00735	putative Ni/Fe-hydrogenase 2 b-type cytochrome subunit	-0.269296	1	-1.24297	0.0130318	-1.22397	0.00181631
BTD92_00736	Hydrogenase-2 large chain precursor	-0.020086	1	-0.667932	0.0578711	-0.960301	0.000589293
BTD92_00737	Hydrogenase 2 maturation protease	-0.0152853	1	-0.309701	0.477739	-0.770982	0.0129365
BTD92_00738	Hydrogenase-2 operon protein HybE	-0.274235	0.991431	-0.860246	0.0162267	-1.47349	2.22296e-06
BTD92_00739	hydrogenase nickel incorporation protein HybF	0.126397	1	0.252586	0.673284	0.567933	0.209281
BTD92_00740	Hydrogenase isoenzymes formation protein HypC	-0.338629	1	-0.160687	0.826613	-0.263855	0.657305
BTD92_00741	Disulfide-bond oxidoreductase YghU	-0.220081	1	-0.426114	0.183773	-0.438981	0.137291
BTD92_00742	Bifunctional glutathionylspermidine synthetase/amidase	-0.0943227	1	0.0806748	0.838939	-0.192989	0.564212
BTD92_00743	Low-affinity inorganic phosphate transporter 1	-0.462104	0.991431	-0.173645	0.786907	-0.835819	0.0969238
BTD92_00744	thymidylate kinase	-1.16258	0.905521	-0.97	0.361008	-0.589726	0.396537
BTD92_00745	hypothetical protein	-0.563996	0.963012	-0.621356	0.349204	0.220794	0.70492
BTD92_00746	thymidylate kinase	-1.74109	0.905521	-0.642716	0.494345	-1.02507	0.253544
BTD92_00747	Inner membrane protein YghQ	0.233451	1	-0.164006	0.875961	-1.02066	0.142384
BTD92_00748	Transposase DDE domain protein	-0.0592	1	-0.391235	0.217216	-0.396024	0.230992
BTD92_00749	hypothetical protein	-0.446093	0.991431	-1.04018	0.0532829	-0.465655	0.349092
BTD92_00750	Putative L-lactate dehydrogenase operon regulatory protein	-0.39751	0.963012	-1.08459	0.00135427	-0.839109	0.0100142
BTD92_00751	putative FAD-linked oxidoreductase	-3.43243	0.822877	-1.15893	0.342623	-1.24626	0.288535
BTD92_00752	putative FAD-linked oxidoreductase	1.40842	0.963012	-0.936162	0.55689	0.090244	0.942448
BTD92_00753	putative FAD-linked oxidoreductase	-0.313308	1	-0.262838	0.842686	0.0896267	0.942448
BTD92_00754	Lactate utilization protein A	0.206827	1	-0.515914	0.245637	-0.631556	0.0714169
BTD92_00755	hypothetical protein	-0.199011	1	-0.389963	0.441105	-0.729827	0.0754606
BTD92_00756	Malate synthase G	-0.276219	0.977002	-0.820724	0.0145236	-1.21465	0.000160669
BTD92_00757	C0719	-1.1568	0.260161	-1.2217	0.00208052	-1.56621	1.10347e-05
BTD92_00758	Glycolate permease GlcA	-0.224208	1	-1.35321	0.00170807	-1.71898	2.76965e-06
BTD92_00759	Procyclic acidic repetitive protein (PARP)	-0.360542	0.953582	-0.671889	0.031748	-0.81887	0.00435232
BTD92_00760	Leader peptidase PppA	-0.856717	0.561507	-1.34604	0.000407767	-0.580259	0.0891214
BTD92_00761	hypothetical protein	-0.576993	0.937692	-0.413273	0.420121	-0.0625543	0.889293
BTD92_00762	General secretion pathway protein C	-1.00008	0.93458	-0.00587851	1	-0.318454	0.600452
BTD92_00763	General secretion pathway protein L	0.0863403	1	-1.46463	0.0010809	-1.57372	0.000197811
BTD92_00764	General secretion pathway protein M	-1.29266	0.1113	-1.64609	1.29187e-05	-1.64884	8.69141e-05
BTD92_00765	tRNA-Phe(gaa)	-1.85676	0.260161	-2.00114	0.00131108	-1.44952	0.0331139
BTD92_00766	putative membrane protein YdfK	-0.599847	0.905521	-0.306197	0.513511	-0.0328566	0.951002
BTD92_00767	Ornithine decarboxylase%2C constitutive	0.114027	1	-0.237707	0.531868	-0.764556	0.0147515
BTD92_00768	Nucleoside-transport system protein NupG	-0.275626	0.983576	0.0165043	0.987724	0.282906	0.496393
BTD92_00769	Membrane-bound lytic murein transglycosylase C precursor	0.0579327	1	0.276191	0.469895	0.167704	0.665551
BTD92_00770	putative Fe(2+)-trafficking protein	0.0617833	1	0.726362	0.0288292	1.20021	2.21721e-05
BTD92_00771	A/G-specific adenine glycosylase	-0.00948775	1	0.515419	0.12259	0.927259	0.00207038
BTD92_00772	tRNA (guanine-N(7)-)-methyltransferase	0.0701577	1	0.23445	0.489414	0.443777	0.128389
BTD92_00773	hypothetical protein	-0.0831929	1	0.569677	0.0789708	0.487683	0.138654
BTD92_00774	hypothetical protein	0.750492	0.501734	0.522341	0.387752	0.773677	0.0802095
BTD92_00775	L-asparaginase 2 precursor	-0.229264	1	-1.53344	0.000100394	-1.53918	9.90905e-05
BTD92_00776	hypothetical protein	0.343889	0.963012	-0.324153	0.445347	-0.234087	0.559849
BTD92_00777	Oxygen-independent coproporphyrinogen-III oxidase 1	0.287867	0.963012	0.27424	0.448829	0.206196	0.558149
BTD92_00778	dITP/XTP pyrophosphatase	0.344273	0.963012	0.263493	0.514714	0.456272	0.200324
BTD92_00779	hypothetical protein	-0.436798	0.963012	-0.0926526	0.875337	-0.75573	0.0572463
BTD92_00780	YGGT family protein	-0.225014	1	-0.253074	0.564379	-0.190543	0.666137
BTD92_00781	pyridoxal phosphate enzyme%2C YggS family	-0.140287	1	0.00792522	0.995654	0.284378	0.377127
BTD92_00782	Twitching mobility protein	-0.0703158	1	-0.459876	0.546091	-0.504428	0.423783
BTD92_00783	Putative Holliday junction resolvase	0.21155	1	0.0754284	0.886179	-0.0488999	0.921037
BTD92_00784	hypothetical protein	-0.00320231	1	-0.216581	0.563715	-0.522079	0.111851
BTD92_00785	Glutathione synthetase	-0.110842	1	0.148389	0.708404	0.0925172	0.794146
BTD92_00786	Ribosomal RNA small subunit methyltransferase E	0.188958	1	0.142972	0.700913	-0.136871	0.729419
BTD92_00787	Endonuclease-1 precursor	0.424822	0.963012	-0.127714	0.803913	0.098721	0.817539
BTD92_00788	SprT-like family protein	0.311028	0.991431	0.39724	0.362417	-0.0570045	0.909145
BTD92_00789	Galactose transporter	-0.431658	0.919631	-0.687253	0.0359656	-0.579143	0.0628646
BTD92_00790	S-adenosylmethionine synthase	0.180845	1	-0.516031	0.108019	-0.769826	0.0221702
BTD92_00791	hypothetical protein	-0.491555	1	-2.2798	0.00671925	-0.710305	0.474593
BTD92_00792	Biosynthetic arginine decarboxylase	-0.0441608	1	0.0428822	0.918955	-0.388605	0.22125
BTD92_00793	Agmatinase	0.126747	1	0.475611	0.139681	0.705088	0.00975751
BTD92_00794	Metalloprotease LoiP precursor	0.313896	0.991161	0.992585	0.000635072	1.1596	1.29204e-05
BTD92_00795	Transketolase 1	0.117432	1	-0.0633978	0.894274	-0.0695801	0.853682
BTD92_00796	Mannitol-specific cryptic phosphotransferase enzyme IIA component	4.04294	0.508995	1.75296	0.30062	2.03849	0.161508
BTD92_00797	EIICBA-Mtl	-0.0226936	1	-1.37454	0.00225041	-1.35165	0.00180377
BTD92_00798	Alcohol dehydrogenase	-0.989859	0.905521	-0.650316	0.277934	-1.01788	0.0659589
BTD92_00799	Fructose-1%2C6-bisphosphatase 2 class 2	0.68248	0.842278	-0.493023	0.366121	-0.663222	0.0950215
BTD92_00800	Mannitol repressor protein	-0.0988029	1	-0.471207	0.165685	-0.495207	0.108068
BTD92_00801	Pantothenate kinase	0.0823748	1	-0.4471	0.17337	-0.524538	0.0979728
BTD92_00802	D-erythrose-4-phosphate dehydrogenase	0.269216	0.977002	0.54295	0.0779913	0.836364	0.00177176
BTD92_00803	Phosphoglycerate kinase	0.159153	1	0.593489	0.104744	1.0536	0.000272695
BTD92_00804	Fructose-bisphosphate aldolase class 2	-0.200236	1	1.64457	2.50716e-07	2.0414	1.13517e-11
BTD92_00805	Small-conductance mechanosensitive channel	-0.211706	1	0.249878	0.467144	0.713979	0.0150033
BTD92_00806	Arginine exporter protein ArgO	-0.284177	0.963012	-1.2398	4.35211e-05	-1.52664	1.48467e-07
BTD92_00807	26 kDa periplasmic immunogenic protein precursor	-0.0824729	1	0.126211	0.733458	0.243566	0.483448
BTD92_00808	Cyn operon transcriptional activator	-0.37484	0.963012	-0.731001	0.0723491	-1.17189	0.000317063
BTD92_00809	Propionyl-CoA:succinate CoA transferase	-0.977257	0.873158	-1.57195	0.00425909	-1.29073	0.0017039
BTD92_00810	Methylmalonyl-CoA decarboxylase	-1.54134	0.622121	-0.0911953	0.910946	-0.924633	0.063101
BTD92_00811	putative GTPase ArgK	-0.720521	0.991431	-0.271712	0.769855	-1.03474	0.158305
BTD92_00812	Methylmalonyl-CoA mutase	-0.394666	0.991431	-1.43637	0.00160224	-1.41809	0.00023939
BTD92_00813	OriC replication inhibitor	-0.123476	1	0.132174	0.743323	0.0453201	0.914523
BTD92_00814	LysR substrate binding domain protein	0.0681525	1	-1.00171	0.154408	-0.252246	0.707032
BTD92_00815	Ribose-5-phosphate isomerase A	0.259307	1	1.07591	0.00139697	1.16907	7.10228e-05
BTD92_00816	D-3-phosphoglycerate dehydrogenase	-0.217498	0.991431	-0.43962	0.221513	-0.59996	0.0704998
BTD92_00817	QUAD	-0.537095	0.963012	-1.65052	0.000216594	-1.86428	1.29441e-05
BTD92_00818	5-formyltetrahydrofolate cyclo-ligase family protein	0.0392189	1	-0.689406	0.0273809	-0.907919	0.00177846
BTD92_00819	6S	-0.2071	1	-0.493424	0.141205	-0.6726	0.0124884
BTD92_00820	Z ring-associated protein ZapA	-0.402735	0.963012	-0.5209	0.0849074	-0.458535	0.18041
BTD92_00821	yecA family protein	0.142537	1	0.251181	0.474468	0.293637	0.310582
BTD92_00822	Xaa-Pro aminopeptidase	-0.150864	1	0.275339	0.423137	0.291794	0.365705
BTD92_00823	2-octaprenyl-6-methoxyphenol hydroxylase	0.176972	1	-0.0267893	0.963497	-0.187823	0.656831
BTD92_00824	2-octaprenyl-3-methyl-6-methoxy-1%2C4-benzoquinol hydroxylase	0.294779	0.963012	0.476981	0.183296	0.245786	0.479937
BTD92_00825	Aminomethyltransferase	-0.470023	0.905521	-1.12984	0.000347302	-0.897467	0.00148982
BTD92_00826	Glycine cleavage system H protein	0.110297	1	-0.4328	0.290047	-0.0783063	0.862946
BTD92_00827	Glycine dehydrogenase [decarboxylating]	0.0815441	1	-0.823259	0.0554819	-0.786249	0.0219074
BTD92_00828	3-oxoacyl-[acyl-carrier-protein] reductase FabG	0.204349	1	-0.128259	0.839002	-1.46404	0.000281399
BTD92_00829	6-phospho-beta-glucosidase BglA	0.166745	1	0.336084	0.346211	0.384136	0.195677
BTD92_00830	ASCH domain protein	0.254246	1	0.656561	0.054854	1.02128	0.000280767
BTD92_00831	hemolysin	-0.303902	0.963012	-0.62685	0.0838277	-1.30146	0.000185073
BTD92_00832	tRNA-modifying protein YgfZ	0.288699	0.996324	0.684049	0.0259062	0.629148	0.0312752
BTD92_00833	Antitoxin CptB	0.189697	1	0.15306	0.709703	0.0868607	0.841018
BTD92_00834	Toxin CptA	-0.30055	0.963012	-0.0385986	0.934413	-0.0694486	0.85421
BTD92_00835	Flavodoxin	0.0458741	1	0.377985	0.236636	0.241502	0.546464
BTD92_00836	Tyrosine recombinase XerD	-0.0755415	1	-0.893062	0.00422218	-0.662553	0.0195145
BTD92_00837	Thiol:disulfide interchange protein DsbC precursor	-0.21346	0.991431	-0.401622	0.218021	-0.362819	0.226937
BTD92_00838	Single-stranded-DNA-specific exonuclease RecJ	0.0684781	1	-0.39081	0.228264	-0.382634	0.242415
BTD92_00839	Peptide chain release factor 2	-0.075072	1	-0.0914942	0.822217	-0.297583	0.310566
BTD92_00840	Lysine--tRNA ligase	0.0996825	1	0.286999	0.382212	0.0589566	0.874354
BTD92_00841	Isopentenyl-diphosphate Delta-isomerase	0.207951	0.997486	0.333502	0.337622	0.425488	0.157348
BTD92_00842	hypothetical protein	-0.289584	1	-3.17161	0.198604	-2.04629	0.184162
BTD92_00843	Uric acid transporter UacT	-1.30174	0.786693	-0.591946	0.44486	-0.319424	0.669989
BTD92_00844	Glutamate synthase [NADPH] small chain	-0.793796	0.905521	-0.576205	0.262686	-1.59901	6.71777e-05
BTD92_00845	Electron transport protein HydN	-1.57329	0.858858	-0.535321	0.533832	-0.71874	0.375961
BTD92_00846	Putative permease YjcD	-0.218248	1	-1.16076	0.00650619	-1.12177	0.00168599
BTD92_00847	Guanine deaminase	-0.308944	0.991431	-0.684893	0.0948866	-0.632503	0.100822
BTD92_00848	Xanthine permease XanQ	-0.470433	0.963012	-0.398579	0.304071	-0.580378	0.0841244
BTD92_00849	Xanthine dehydrogenase molybdenum-binding subunit	-0.642885	0.739964	-1.13769	0.00125025	-1.33212	2.55622e-05
BTD92_00850	Caffeine dehydrogenase subunit beta	0.643448	0.963012	-1.39889	0.0883353	-1.23475	0.052182
BTD92_00851	8-oxoguanine deaminase	0.610971	1	-2.09083	0.196992	-0.125081	0.914687
BTD92_00852	Glutamate synthase [NADPH] small chain	0.135781	1	-0.756343	0.117008	-0.734184	0.0935487
BTD92_00853	Molybdenum cofactor cytidylyltransferase	-0.192038	1	-0.565327	0.163673	-0.738962	0.0365933
BTD92_00854	putative selenium-dependent hydroxylase accessory protein YqeC	-1.77493	0.574158	-1.27383	0.0131774	-1.56199	0.000331226
BTD92_00855	putative xanthine dehydrogenase subunit A	-0.5314	0.963012	-1.19334	0.00278091	-0.828701	0.0161197
BTD92_00856	Carbamate kinase 1	-1.01405	0.102578	-1.47494	2.30811e-05	-1.37687	9.63876e-06
BTD92_00857	D-phenylhydantoinase	0.193035	1	-1.71223	0.0210391	-1.44627	0.0284607
BTD92_00858	Acetylornithine deacetylase	-0.451336	0.994441	-1.67412	0.000864003	-1.28395	0.00451431
BTD92_00859	Putative diaminopropionate ammonia-lyase	0.877828	0.963012	-5.40251	0.00373425	-1.1849	0.147938
BTD92_00860	Ornithine carbamoyltransferase	-1.28907	0.582926	-1.61845	0.00120473	-1.59028	8.82803e-05
BTD92_00861	(S)-limonene 6-monooxygenase	-0.656267	0.575596	-1.31647	1.70591e-05	-0.984004	0.000298909
BTD92_00862	Nicotinate dehydrogenase small FeS subunit	-0.345381	1	-0.505293	0.365562	-0.421295	0.451403
BTD92_00863	Nicotinate dehydrogenase FAD-subunit	-1.02737	0.754015	-1.62827	0.000413475	-1.31458	0.00171396
BTD92_00864	Xanthine dehydrogenase molybdenum-binding subunit	0.233698	1	-1.09057	0.00520291	-0.939032	0.00640564
BTD92_00865	Murein hydrolase activator NlpD precursor	0.165431	1	-0.574451	0.0653585	-0.153607	0.645327
BTD92_00866	tRNA-Gly(ccc)	-0.961501	0.214121	-1.90076	3.02585e-09	-1.77247	1.5906e-09
BTD92_00867	hypothetical protein	-0.598315	0.684963	-1.98314	1.36041e-08	-2.31063	1.97707e-13
BTD92_00868	IS2 repressor TnpA	0.119515	1	-0.00635738	1	-0.528849	0.131345
BTD92_00869	IS2 transposase TnpB	0.0880638	1	-0.494541	0.205251	-0.475301	0.195665
BTD92_00870	hypothetical protein	-0.701424	0.905521	-0.596144	0.188058	-1.12417	0.0110535
BTD92_00871	invasion protein OrgB	-0.289584	1	-1.70026	0.192948	-0.306898	0.812452
BTD92_00872	hypothetical protein	-0.328707	1	-0.364982	0.730591	-0.323949	0.713839
BTD92_00873	Virulence factors putative positive transcription regulator BvgA	-0.439094	1	-0.251371	0.743038	-0.19563	0.765494
BTD92_00874	invasion protein IagB	-0.5371	1	0.271186	0.858541	-1.83626	0.0373964
BTD92_00875	hypothetical protein	-0.796795	0.962657	-0.812695	0.240069	-1.14184	0.0373964
BTD92_00876	Transcriptional regulator HilA	-0.113953	1	-0.38269	0.387752	-0.836998	0.0105222
BTD92_00877	Salmonella invasin chaperone	-1.38421	0.858858	-1.47892	0.0649554	-0.892442	0.223718
BTD92_00878	hypothetical protein	0.229957	1	-1.56773	0.0522251	-2.09268	0.000614586
BTD92_00879	hypothetical protein	-1.47834	0.701564	-0.49847	0.540204	-1.0878	0.0648727
BTD92_00880	hypothetical protein	-2.30406	0.54959	0.132995	0.902327	-0.890884	0.182212
BTD92_00881	hypothetical protein	0.341604	0.963012	0.687091	0.192381	0.152972	0.707249
BTD92_00882	hypothetical protein	0.316465	0.963012	0.782255	0.0305148	0.547412	0.0914763
BTD92_00883	hypothetical protein	0	1	0	1	-4.24792	0.0302735
BTD92_00884	HTH-type transcriptional regulator MatA	-0.127569	1	-1.1488	0.00128839	-1.29492	5.54183e-05
BTD92_00885	Inner membrane transport protein YqeG	0.445842	0.963012	1.08424	0.00169135	1.16286	1.3703e-05
BTD92_00886	Acetyl-CoA acetyltransferase	-0.178552	1	0.0100922	0.994867	0.229287	0.641911
BTD92_00887	4-deoxy-L-threo-5-hexosulose-uronate ketol-isomerase	0.0183308	1	-0.687125	0.161625	-0.927123	0.0239495
BTD92_00888	2-dehydro-3-deoxy-D-gluconate 5-dehydrogenase	0.0841746	1	-1.01581	0.00641732	-0.861629	0.0144993
BTD92_00889	Arabinose transporter	-0.585539	0.74336	-0.812638	0.00978221	-0.851356	0.00515359
BTD92_00890	Aspartate racemase	-0.0767419	1	-0.463523	0.195593	0.0451873	0.914264
BTD92_00891	HTH-type transcriptional activator CmpR	-0.0356225	1	-0.560122	0.262808	-0.725353	0.0541406
BTD92_00892	Diaminopimelate decarboxylase	0.418782	0.963012	-0.804064	0.0921396	0.0945803	0.858674
BTD92_00893	Galactose operon repressor	-0.0255679	1	-0.220962	0.540108	-0.170396	0.629909
BTD92_00894	OmrA-B	-0.63613	0.898854	0.188779	0.708697	1.40742	0.000385634
BTD92_00895	OmrA-B	-0.0712695	1	-1.70024	0.192964	1.3498	0.196712
BTD92_00896	Bifunctional protein aas	0.120392	1	-0.367621	0.245637	-0.3362	0.25795
BTD92_00897	Lysophospholipid transporter LplT	-0.176326	1	-0.846416	0.0131137	-1.07138	0.00187478
BTD92_00898	General stress protein 69	0.0049526	1	0.324386	0.351605	0.466312	0.184162
BTD92_00899	putative lipoprotein YgdR precursor	-0.763532	0.54959	-0.716173	0.0362511	-0.758119	0.0149087
BTD92_00900	integral membrane protein%2C YkoY family	-0.512723	0.752756	-1.25362	1.39665e-05	-0.800206	0.018338
BTD92_00901	Methyl-directed mismatch repair protein	-0.045569	1	-1.48048	0.000410831	-1.29654	0.000399379
BTD92_00902	hypothetical protein	-0.289584	1	0.50972	0.780331	0.238624	0.897933
BTD92_00903	RNA pyrophosphohydrolase	-0.205627	1	0.0603965	0.876535	0.122106	0.708496
BTD92_00904	Phosphoenolpyruvate-protein phosphotransferase	0.291672	0.970251	0.571541	0.0659986	0.519682	0.0718563
BTD92_00905	Prolipoprotein diacylglyceryl transferase	0.116775	1	0.556292	0.0787756	0.568327	0.0569497
BTD92_00906	Thymidylate synthase	0.163504	1	1.23544	2.21827e-05	1.38369	2.0181e-07
BTD92_00907	Tfp pilus assembly protein FimT	-0.461288	1	-0.130703	0.889592	-0.31738	0.666918
BTD92_00908	hypothetical protein	0.0442435	1	-0.925212	0.0545697	-0.978369	0.024574
BTD92_00909	hypothetical protein	0.136538	1	-1.05834	0.0869063	-0.707611	0.257167
BTD92_00910	Tfp pilus assembly protein PilV	0.499843	0.963012	-0.658561	0.164163	-0.105589	0.828484
BTD92_00911	Exodeoxyribonuclease V gamma chain	0.11523	1	-0.032025	0.94264	-0.00823511	0.986692
BTD92_00912	Protease 3 precursor	-0.202337	1	0.140644	0.69542	0.0913241	0.802031
BTD92_00913	Exodeoxyribonuclease V beta chain	0.391036	0.905521	1.16396	7.69192e-05	0.876357	0.00363516
BTD92_00914	Exodeoxyribonuclease V alpha chain	0.147506	1	1.15765	0.00043484	0.851594	0.00731399
BTD92_00915	Amino-acid acetyltransferase	-0.0444049	1	-0.826948	0.0127717	-0.986534	0.00102978
BTD92_00916	N-acetylmuramoyl-L-alanine amidase AmiC precursor	-0.0679483	1	-0.120444	0.736914	-0.390544	0.190111
BTD92_00917	tRNA-Met(cat)	-0.490331	0.924564	-0.249979	0.448961	-0.399246	0.169319
BTD92_00918	tRNA-Met(cat)	-0.41751	0.963012	-0.265694	0.412072	-0.538704	0.0530733
BTD92_00919	tRNA-Met(cat)	-0.359263	0.963012	-0.25443	0.434719	-0.406615	0.166339
BTD92_00920	Membrane-bound lytic murein transglycosylase A precursor	0.100289	1	0.0201717	0.971608	-0.0347464	0.925144
BTD92_00921	Sulfur carrier protein ThiS adenylyltransferase	0.33019	0.943443	0.302104	0.376851	0.619802	0.0367022
BTD92_00922	putative SufE-like protein YgdK	0.287344	0.965137	0.256035	0.50618	0.00800334	0.988072
BTD92_00923	Cysteine sulfinate desulfinase	0.0558672	1	-0.504582	0.125929	-0.50784	0.102134
BTD92_00924	putative lipoprotein YgdR precursor	-0.368054	0.963012	0.0112709	0.993129	0.262035	0.431103
BTD92_00925	GcvB	-1.19133	0.0685435	-0.743987	0.155844	-1.18892	0.00731399
BTD92_00926	Gcv operon activator	-0.119931	1	0.020858	0.978602	-0.646398	0.144534
BTD92_00927	hypothetical protein	-0.0601613	1	-0.108072	0.826727	-0.0409149	0.925934
BTD92_00928	Ribosomal RNA large subunit methyltransferase M	-0.139194	1	-0.0567645	0.902477	-0.329808	0.327146
BTD92_00929	Glycerol-3-phosphate regulon repressor	-0.0200813	1	0.376391	0.381747	1.01716	0.00701703
BTD92_00930	L-fucose mutarotase	-0.367968	0.963012	-0.173265	0.704699	-0.263089	0.474344
BTD92_00931	L-fuculokinase	-0.392672	0.905521	-0.643094	0.0517552	-0.674329	0.0229806
BTD92_00932	L-fucose isomerase	-0.136134	1	-0.558878	0.617488	-1.06343	0.13584
BTD92_00933	L-fucose permease	0.0692906	1	-0.233402	0.850538	-0.525315	0.621696
BTD92_00934	L-fuculose phosphate aldolase	-0.439254	1	-1.36167	0.00674591	-0.969043	0.0561426
BTD92_00935	Lactaldehyde reductase	-0.05054	1	-1.04547	0.0130262	-1.21914	0.00168137
BTD92_00936	Exonuclease IX	0.123956	1	-0.576612	0.135412	-0.584967	0.0860651
BTD92_00937	L-serine dehydratase 2	0.300613	0.963012	0.582289	0.0808099	0.895152	0.00143779
BTD92_00938	Serine transporter	-0.0394909	1	0.632764	0.0708667	1.0407	0.000223483
BTD92_00939	LOG family protein YgdH	-0.0253698	1	-0.240866	0.554418	-0.360716	0.305998
BTD92_00940	NADPH-dependent 7-cyano-7-deazaguanine reductase	0.316653	0.963012	0.982818	0.000784121	1.13566	1.91571e-05
BTD92_00941	SecY interacting protein Syd	-0.00070531	1	-0.195089	0.568653	-0.166999	0.599518
BTD92_00942	CsrB	0.483405	0.600627	1.25406	0.000761077	2.43869	2.49559e-11
BTD92_00943	hypothetical protein	0.136053	1	0.369983	0.380397	0.538935	0.193347
BTD92_00944	tRNA pseudouridine synthase C	0.281811	0.963012	0.0432503	0.931906	-0.0520615	0.900028
BTD92_00945	Sulfite reductase [NADPH] flavoprotein alpha-component	-0.157509	1	0.00578493	1	0.251313	0.532881
BTD92_00946	D-glucarate permease	0.106651	1	-0.823859	0.13674	-1.47035	0.00156277
BTD92_00947	Glucarate dehydratase-related protein	0.0620978	1	-0.839392	0.184981	-0.230095	0.778763
BTD92_00948	Glucarate dehydratase	0.191122	1	-0.52109	0.253206	-0.589041	0.148795
BTD92_00949	Signal transduction histidine-protein kinase BarA	0.156099	1	0.985319	0.000683351	0.822905	0.0035541
BTD92_00950	23S rRNA (uracil(1939)-C(5))-methyltransferase RlmD	0.379635	0.905521	0.140688	0.708252	-0.00776206	0.988072
BTD92_00951	GTP pyrophosphokinase	0.355193	0.963012	-0.443704	0.215341	-0.476186	0.119828
BTD92_00952	IS2 repressor TnpA	-0.382123	0.963012	-0.277733	0.53748	-0.458185	0.201625
BTD92_00953	IS2 transposase TnpB	-0.251599	1	-0.422134	0.322095	-0.57513	0.0973654
BTD92_00954	GTP pyrophosphokinase	0.0530791	1	-0.171466	0.650634	-0.506047	0.1025
BTD92_00955	Antitoxin MazE	0.522344	0.701564	-0.116667	0.763534	-0.265191	0.400314
BTD92_00956	mRNA interferase MazF	0.438766	0.877963	-0.0640907	0.881218	-0.0480714	0.912157
BTD92_00957	Nucleoside triphosphate pyrophosphohydrolase	0.243348	0.96659	-0.0615037	0.885189	-0.193788	0.569886
BTD92_00958	CTP synthase	0.0182365	1	-0.105243	0.781469	-0.164161	0.665405
BTD92_00959	Enolase	0.102252	1	1.3147	1.65982e-06	1.68472	1.74892e-07
BTD92_00960	hypothetical protein	0.447602	0.976822	-0.343762	0.441787	-0.430503	0.271077
BTD92_00961	hypothetical protein	1.52169	0.905521	-0.40114	0.80022	0.238309	0.897933
BTD92_00962	7-carboxy-7-deazaguanine synthase	0.978676	0.121657	1.31284	0.00439969	1.29339	0.00442
BTD92_00963	Autoinducer 2 kinase LsrK	-0.984733	0.476751	-1.0146	0.0115736	-0.514848	0.174384
BTD92_00964	Inner membrane protein YqcE	-0.335824	1	-1.4267	0.061677	-1.45558	0.01019
BTD92_00965	2-dehydro-3-deoxy-D-gluconate 5-dehydrogenase	1.40842	0.963012	-2.33196	0.381229	2.20153	0.400318
BTD92_00966	putative FAD-linked oxidoreductase	-0.658601	0.849985	-1.05083	0.0157373	-1.37953	0.000589293
BTD92_00967	Inner membrane metabolite transport protein YgcS	-1.07632	0.963012	-0.917476	0.279194	-1.56008	0.0329691
BTD92_00968	Electron transfer flavoprotein small subunit	-1.30957	0.805156	-0.791956	0.265981	-0.897657	0.163961
BTD92_00969	Electron transfer flavoprotein large subunit	-0.533573	0.996292	-1.14022	0.0412467	-1.25938	0.00562073
BTD92_00970	Glycerol-3-phosphate responsive antiterminator	0.0522437	1	-1.12846	0.0136213	-1.66294	1.17626e-05
BTD92_00971	ferredoxin-like protein FixX	-0.861628	0.991431	-1.16676	0.376584	-2.05498	0.0146894
BTD92_00972	Electron transfer flavoprotein-ubiquinone oxidoreductase	-0.313447	0.991431	-0.844784	0.0719776	-1.58102	7.85008e-06
BTD92_00973	6-carboxy-5%2C6%2C7%2C8-tetrahydropterin synthase	-0.185019	1	0.105394	0.788589	0.118135	0.747048
BTD92_00974	Sulfite reductase [NADPH] flavoprotein alpha-component	0.937302	0.905521	-1.993	0.000113081	-0.255582	0.565329
BTD92_00975	Sulfite reductase [NADPH] hemoprotein beta-component	0.845188	0.904605	-1.58251	0.00675159	-0.25465	0.538029
BTD92_00976	Phosphoadenosine phosphosulfate reductase	0.217171	1	-0.812294	0.147682	0.483659	0.26613
BTD92_00977	sok	-1.07601	0.963012	-1.96301	0.0972804	-0.321045	0.68178
BTD92_00978	CRISPR-associated endonuclease/helicase Cas3	-0.363944	0.963012	-1.40223	7.23063e-06	-1.20354	5.28371e-05
BTD92_00979	CRISPR-associated protein CasA/Cse1	0.730759	0.701564	-1.08482	0.0295065	-1.01198	0.0278621
BTD92_00980	CRISPR system Cascade subunit CasB	0.0984507	1	-1.22583	0.00234968	-1.05788	0.00145378
BTD92_00981	CRISPR system Cascade subunit CasC	0.0899116	1	-0.522769	0.251841	-0.874405	0.0115702
BTD92_00982	CRISPR system Cascade subunit CasD	-1.00396	0.343236	-0.877315	0.0185875	-0.968286	0.00319219
BTD92_00983	CRISPR system Cascade subunit CasE	-0.54634	0.905521	-0.730296	0.083411	-1.02504	0.00230016
BTD92_00984	CRISPR-associated endonuclease Cas1	-0.653452	0.752756	-1.09515	0.00482091	-1.05767	0.00147638
BTD92_00985	CRISPR-associated endoribonuclease Cas2	-0.511992	0.809705	-0.433003	0.197288	-0.772216	0.0252165
BTD92_00986	Arginyl aminopeptidase	0.284818	0.963012	-0.602079	0.0595209	-0.828498	0.00546487
BTD92_00987	Sulfate adenylyltransferase subunit 2	1.57409	0.211643	-1.64151	0.000291579	-0.103564	0.834885
BTD92_00988	Sulfate adenylyltransferase subunit 1	0.680399	0.93458	-1.66041	0.000367399	-0.569741	0.102134
BTD92_00989	Adenylyl-sulfate kinase	1.10749	0.684963	-0.852533	0.1708	-0.108845	0.83617
BTD92_00990	Inner membrane protein YgbE	0.100115	1	0.614436	0.0644228	1.06042	0.00149912
BTD92_00991	Cell division protein FtsB	0.214283	1	-0.199345	0.651712	0.4438	0.123202
BTD92_00992	2-C-methyl-D-erythritol 4-phosphate cytidylyltransferase	0.569373	0.701564	0.532938	0.154824	0.47906	0.139175
BTD92_00993	2-C-methyl-D-erythritol 2%2C4-cyclodiphosphate synthase	0.620489	0.600627	0.771468	0.0211561	0.862046	0.00705667
BTD92_00994	tRNA pseudouridine synthase D	0.0415109	1	0.411577	0.219232	0.296155	0.383293
BTD92_00995	5'/3'-nucleotidase SurE	0.524085	0.728901	0.397548	0.221293	0.21587	0.49254
BTD92_00996	Protein-L-isoaspartate O-methyltransferase	0.370941	0.93458	0.276849	0.493282	0.203999	0.557543
BTD92_00997	Murein hydrolase activator NlpD precursor	0.937142	0.309617	0.352135	0.640768	0.406291	0.3899
BTD92_00998	hypothetical protein	0.467189	0.905521	0.370993	0.402055	0.480532	0.208439
BTD92_00999	RNA polymerase sigma factor RpoS	0.160738	1	-0.426499	0.306605	-0.319365	0.28063
BTD92_01000	Inner membrane permease YgbN	-0.668672	0.824439	-1.38133	0.00112438	-1.15301	0.000502658
BTD92_01001	Putative hydroxypyruvate isomerase YgbM	-0.486326	0.972113	-1.87301	0.000595216	-1.59578	0.000260847
BTD92_01002	L-fuculose phosphate aldolase	-0.884651	0.963012	-0.57499	0.621237	-2.11504	0.00109124
BTD92_01003	hypothetical protein	-0.0744839	1	-1.17156	0.0178393	-1.7871	1.15788e-05
BTD92_01004	2-hydroxy-3-oxopropionate reductase	0.249697	1	-0.759506	0.323661	-1.49812	0.0167604
BTD92_01005	HTH-type transcriptional repressor GlcR	0.272629	0.963012	0.0353402	0.937989	-0.206769	0.559445
BTD92_01006	Serine/threonine-protein phosphatase 2	0.18998	1	-0.225535	0.633485	-0.193834	0.63556
BTD92_01007	DNA mismatch repair protein MutS	-0.200718	1	-0.150709	0.673537	-0.0776156	0.837054
BTD92_01008	hypothetical protein	-2.91279	0.905521	-0.0135796	1	0.57592	0.787524
BTD92_01009	Nitrous oxide-stimulated promoter	0.387993	0.963012	0.0135296	0.993833	-0.138689	0.8037
BTD92_01010	Formate hydrogenlyase transcriptional activator	0.0918196	1	0.154262	0.724458	-0.245805	0.522142
BTD92_01011	Hydrogenase isoenzymes formation protein HypE	0.43671	0.963012	-1.59614	0.000143822	-1.59876	2.62477e-05
BTD92_01012	Hydrogenase isoenzymes formation protein HypD	-0.0298166	1	-1.26269	0.00833453	-0.948173	0.024574
BTD92_01013	Hydrogenase isoenzymes formation protein HypC	-0.313307	1	3.15587	0.202325	1.48516	0.371236
BTD92_01014	Hydrogenase isoenzymes nickel incorporation protein HypB	0.359445	1	-0.211034	0.76735	-0.938254	0.0802461
BTD92_01015	hydrogenase nickel incorporation protein	-0.208571	1	-0.350361	0.479928	-0.0223835	0.969414
BTD92_01016	Formate hydrogenlyase regulatory protein HycA	-1.49203	0.963012	0.902715	0.571797	0.000638791	1
BTD92_01017	Hydrogenase-4 component A	-2.91278	0.905521	0.517587	0.776551	-0.822337	0.610898
BTD92_01018	Hydrogenase-4 component B	-2.09268	0.963012	-0.954371	0.462339	-0.609827	0.625079
BTD92_01019	Hydrogenase 3 component D	-2.91279	0.905521	-1.37577	0.251841	-1.84557	0.0216733
BTD92_01020	Hydrogenase-3 component E	-0.967317	0.905521	-0.375837	0.617318	-1.15263	0.0287702
BTD92_01021	NADH-quinone oxidoreductase subunit 9	-2.09268	0.963012	-1.25738	0.398096	-0.862326	0.453965
BTD92_01022	Hydrogenase-3 component G	-0.124336	1	-0.737689	0.0671635	-0.504734	0.229803
BTD92_01023	formate hydrogenlyase maturation protein HycH	0.417116	0.963012	-0.259282	0.574112	0.060202	0.924197
BTD92_01024	Hydrogenase 3 maturation protease	-0.0573676	1	-0.00998739	0.994867	-0.0134528	0.982122
BTD92_01025	Aryl-phospho-beta-D-glucosidase BglH	-0.614151	0.905521	-1.40284	4.61978e-05	-1.25295	0.000342612
BTD92_01026	EIIBCA-Bgl	0.122218	1	-0.818148	0.0953176	-1.22995	0.00155483
BTD92_01027	Cryptic asc operon repressor	1.08577	0.0256863	0.793152	0.0408003	0.983614	0.0346653
BTD92_01028	Electron transport protein HydN	-2.58391	0.508995	-0.729155	0.458666	-0.756746	0.300858
BTD92_01029	Carbamoyltransferase HypF	0.357625	0.963012	-0.281492	0.527518	-0.693461	0.0501504
BTD92_01030	Nitric oxide reductase FlRd-NAD(+) reductase	-0.343074	1	-1.37916	0.0473396	-2.23246	0.000614484
BTD92_01031	Anaerobic nitric oxide reductase flavorubredoxin	-0.346026	0.963012	-0.665626	0.0808742	-0.940108	0.00621284
BTD92_01032	Anaerobic nitric oxide reductase transcription regulator NorR	0.272157	0.977002	-0.671006	0.0513952	-0.885988	0.00424877
BTD92_01033	Arabinose 5-phosphate isomerase GutQ	0.263137	1	0.857984	0.0321574	0.773691	0.0438053
BTD92_01034	Glucitol operon repressor	0.246317	0.963012	0.83333	0.0091561	0.267079	0.412505
BTD92_01035	DNA-binding transcriptional activator GutM	0.0383359	1	-0.423212	0.555269	0.42939	0.540725
BTD92_01036	Sorbitol-6-phosphate 2-dehydrogenase	0.644188	0.963012	-0.016393	0.995666	0.0281005	0.972512
BTD92_01037	PTS system glucitol/sorbitol-specific transporter subunit IIA	-0.289584	1	1.36511	0.465779	0.389686	0.785279
BTD92_01038	Glucitol/sorbitol-specific phosphotransferase enzyme IIB component	0.0684478	1	-1.53893	0.201156	-0.437611	0.596308
BTD92_01039	PTS system glucitol/sorbitol-specific EIIC component	0	1	3.17199	0.200585	-0.0977421	0.9392
BTD92_01040	Membrane-bound lytic murein transglycosylase B precursor	0.202335	1	-0.241619	0.532087	-0.190008	0.630183
BTD92_01041	Nicotinamide-nucleotide amidohydrolase PncC	0.0155996	1	0.16802	0.654476	0.376863	0.209499
BTD92_01042	Recombinase A	-0.34027	0.905521	0.040935	0.920433	-0.231956	0.534391
BTD92_01043	Regulatory protein RecX	-0.338085	0.970251	-0.566756	0.176635	-0.821708	0.0306806
BTD92_01044	Alanine--tRNA ligase	-0.306257	0.963012	-0.143523	0.687104	-0.0344879	0.935373
BTD92_01045	Carbon storage regulator	-0.733928	0.754882	0.276113	0.460569	0.339231	0.30935
BTD92_01046	tRNA-Ser(gct)	-0.131976	1	-0.53034	0.199836	-0.0210766	0.972327
BTD92_01047	tRNA-Arg(acg)	-0.330169	0.963012	-0.390614	0.250609	-0.135066	0.770357
BTD92_01048	tRNA-Arg(tcg)	-0.606245	0.991431	0.0588994	0.949657	1.14365	0.155063
BTD92_01049	tRNA-Arg(acg)	-0.232598	0.991431	-0.288824	0.396054	-0.0268067	0.956424
BTD92_01050	tRNA-Arg(acg)	-0.449033	0.885154	-0.339506	0.309172	-0.040646	0.939141
BTD92_01051	tRNA-Arg(acg)	-0.311868	0.963012	-0.394649	0.223693	-0.133784	0.779402
BTD92_01052	Fructose-1-phosphate phosphatase YqaB	-0.0644967	1	-0.464388	0.16581	-0.444126	0.148954
BTD92_01053	Inner membrane protein YqaA	0.0705572	1	-0.436959	0.187833	-0.225908	0.462446
BTD92_01054	Glutamate--cysteine ligase	0.080019	1	-0.15058	0.68033	-0.124843	0.743568
BTD92_01055	MicA	-0.987859	0.905521	0.275568	0.735173	-0.477008	0.614142
BTD92_01056	S-ribosylhomocysteine lyase	0.0284262	1	0.678377	0.0366555	1.2506	2.91586e-06
BTD92_01057	Multidrug resistance protein B	0.267417	0.963012	0.17632	0.652657	-0.176217	0.620516
BTD92_01058	Multidrug resistance protein MdtN	0.26499	0.963012	-0.106037	0.777826	-0.305882	0.324125
BTD92_01059	putative HTH-type transcriptional regulator YusO	-0.325312	0.989809	-0.559079	0.0855725	-0.471657	0.0868033
BTD92_01060	putative L-valine exporter	0.275065	0.963012	1.29667	9.99027e-05	0.937002	0.00829028
BTD92_01061	Inner membrane protein YgaZ	0.173347	1	-0.230683	0.550788	-0.120544	0.741046
BTD92_01062	Inner membrane transport protein YnfM	0.636116	0.853586	-0.427134	0.390383	-1.51289	2.25247e-05
BTD92_01063	bicyclomycin/multidrug efflux system	0.212655	1	-0.986672	0.0209486	-1.35823	0.000317063
BTD92_01064	Glycine betaine-binding periplasmic protein precursor	-0.23953	1	-0.720386	0.0254012	-0.399929	0.172833
BTD92_01065	Glycine betaine/L-proline transport system permease protein ProW	-0.331364	0.963012	-1.48088	5.58522e-06	-0.890844	0.0127797
BTD92_01066	Glycine betaine/L-proline transport ATP-binding protein ProV	-0.221685	1	-0.358428	0.240678	0.134738	0.716535
BTD92_01067	Ribonucleoside-diphosphate reductase 2 subunit beta	0.508968	0.905521	1.27813	0.000477536	1.23694	0.00293863
BTD92_01068	Ribonucleoside-diphosphate reductase 2 subunit alpha	0.234851	1	0.918114	0.0147229	0.990751	0.0319136
BTD92_01069	Putative NrdI-like protein	0.1183	1	0.835358	0.0631555	0.992653	0.0257291
BTD92_01070	Glutaredoxin-like protein NrdH	0.6241	0.93458	1.05616	0.0384163	1.26052	0.0101351
BTD92_01071	hypothetical protein	0.281354	0.976822	-0.757831	0.116154	-0.543502	0.0643294
BTD92_01072	hypothetical protein	-0.0899783	1	-0.395796	0.321728	0.548338	0.107667
BTD92_01073	L-alanine exporter AlaE	-0.285508	1	-0.763039	0.0371768	-1.24672	8.26044e-05
BTD92_01074	H-NS homolog StpA hypothetical protein	0.901137	0.701564	1.62829	4.6025e-05	1.5315	2.68542e-08
BTD92_01075	Inner membrane protein YgaP	-0.177787	1	-0.293559	0.445347	-0.629154	0.0560442
BTD92_01076	putative HTH-type transcriptional regulator YgaV	0.23231	1	-0.139305	0.784844	-0.423127	0.368965
BTD92_01077	hypothetical protein	0.214425	1	0.378875	0.513198	0.957265	0.00530656
BTD92_01078	LysM domain/BON superfamily protein	-0.115615	1	0.221242	0.570931	0.350269	0.214748
BTD92_01079	Carbon starvation induced regulator	-0.262649	0.985685	-1.22288	0.000216594	-1.31874	4.4585e-05
BTD92_01080	Gamma-aminobutyrate permease	0.136862	1	-0.239452	0.687677	-0.539645	0.21199
BTD92_01081	4-aminobutyrate aminotransferase GabT	0.557811	0.93458	-0.440921	0.447818	-0.810295	0.10236
BTD92_01082	Succinate-semialdehyde dehydrogenase [NADP(+)] GabD	0.48414	0.963012	-1.1138	0.201239	-1.16417	0.0424305
BTD92_01083	L-2-hydroxyglutarate oxidase LhgO	0.69846	0.905521	-1.05675	0.0425198	-1.32264	0.00640564
BTD92_01084	carbon starvation induced protein	-0.238866	1	-0.722694	0.102258	-1.07821	0.010678
BTD92_01085	hypothetical protein	-0.140522	1	-0.410186	0.627327	-0.667497	0.258185
BTD92_01086	Alpha-amylase precursor	-0.457021	1	-0.600467	0.288399	-0.834429	0.104105
BTD92_01087	hypothetical protein	-1.00534	0.93458	-0.821897	0.407797	-1.94221	0.0125397
BTD92_01088	tRNA-Met(cat)	0.326619	1	-0.797309	0.352152	-0.176995	0.800363
BTD92_01089	hypothetical protein	0.177704	1	-0.571461	0.376584	-0.925558	0.0668583
BTD92_01090	hypothetical protein	-0.518831	0.963012	-1.44674	0.00356045	-1.03485	0.0296329
BTD92_01091	putative autotransporter precursor	-0.105445	1	-1.09594	0.000209719	-1.36559	5.71304e-07
BTD92_01092	putative toxin YpjF	-0.536379	0.963012	-0.401001	0.4243	-0.472201	0.298739
BTD92_01093	Putative antitoxin YfjZ	-1.19068	0.972113	-2.05512	0.0855001	0.249664	0.851129
BTD92_01094	hypothetical protein	-1.19069	0.972113	-0.784616	0.512774	-2.62277	0.0102788
BTD92_01095	DNA repair protein RadC	-1.00935	0.93458	-1.45477	0.0954555	-1.17878	0.142831
BTD92_01096	Antirestriction protein KlcA	-2.09265	0.963012	0	1	-2.45956	0.313036
BTD92_01097	hypothetical protein	0.281049	0.985685	0.892947	0.00310944	0.325952	0.313036
BTD92_01098	Arsenic efflux pump protein	2.62315	0.905521	-0.546097	0.76099	-1.21256	0.39666
BTD92_01099	Arsenic efflux pump protein	-0.128267	1	-1.29236	0.00212821	-0.902038	0.0442676
BTD92_01100	Arsenate reductase	-0.47483	0.963012	-1.1729	0.00330644	-0.674646	0.142117
BTD92_01101	hypothetical protein	-0.247748	1	-1.21004	0.0255985	-1.55545	0.00194133
BTD92_01102	hypothetical protein	0.247919	1	-0.878679	0.190152	-2.17034	0.000804611
BTD92_01103	hypothetical protein	-2.09265	0.963012	-2.33196	0.381229	2.20153	0.400318
BTD92_01104	hypothetical protein	4.04294	0.508995	-2.55332	0.0719776	-1.99691	0.00251289
BTD92_01105	hypothetical protein	-0.0122737	1	-1.36486	0.0377894	-1.83575	0.00109421
BTD92_01106	GTPase Era	0.25752	1	-0.892957	0.0231806	-0.904554	0.0070883
BTD92_01107	Antitoxin RnlB	-0.763816	0.290098	-1.55885	4.22388e-07	-1.57989	3.89066e-09
BTD92_01108	mRNA endoribonuclease LS	-0.759677	0.739964	-1.64051	6.9852e-08	-1.70061	3.09707e-09
BTD92_01109	hypothetical protein	0.032678	1	-0.287827	0.433557	-0.335003	0.278988
BTD92_01110	ski2-like helicase	-0.639103	0.728901	-1.21954	0.000135088	-1.21314	2.66682e-05
BTD92_01111	hypothetical protein	-0.781207	0.905521	-0.964987	0.0156416	-0.765708	0.0242069
BTD92_01112	hypothetical protein	-0.0953848	1	-0.354617	0.362417	-0.368416	0.270207
BTD92_01113	putative transcriptional regulator	-0.201093	1	0.00169833	1	-0.12415	0.845147
BTD92_01114	hypothetical protein	-0.310992	0.963516	-0.962521	0.00208714	-0.919241	0.00318615
BTD92_01115	Prophage CP4-57 integrase	-0.372727	0.91167	-0.804355	0.00772677	-0.328806	0.302235
BTD92_01116	transfer-messenger RNA%2C SsrA	-0.175388	0.963012	0.127348	0.558681	-0.116372	0.849908
BTD92_01117	hypothetical protein	-0.182598	0.74336	-0.00319865	1	-0.242746	0.639803
BTD92_01118	Small protein B	0.0614853	1	0.861374	0.00319265	0.694643	0.0225608
BTD92_01119	Toxin RatA	0.215164	1	0.523405	0.0966836	0.837143	0.0015893
BTD92_01120	hypothetical protein	0.469137	0.905521	0.704935	0.0247237	1.10023	0.00030719
BTD92_01121	Outer membrane protein assembly factor BamE precursor	-0.179509	1	0.968951	0.00548824	0.943995	0.000626533
BTD92_01122	Recombination protein N	-0.0961771	1	-0.679509	0.0313124	-0.666409	0.0195145
BTD92_01123	putative inorganic polyphosphate/ATP-NAD kinase	-0.0986673	1	-0.609377	0.0551849	-0.451479	0.14735
BTD92_01124	Heat shock protein B25.3	0.204291	1	2.05415	8.81968e-11	2.13267	2.88404e-12
BTD92_01125	Hemolysin C	0.408784	0.905521	0.87349	0.00234968	0.78858	0.00360525
BTD92_01126	Inner membrane protein YpjD	0.257324	0.963012	0.262632	0.465926	0.431477	0.152356
BTD92_01127	p48	-0.0917083	1	-0.510492	0.0934918	-0.469968	0.116657
BTD92_01128	30S ribosomal protein S16	-0.0998039	1	-0.0406564	0.919936	0.367554	0.29265
BTD92_01129	21K hypothetical protein	-0.204885	1	-0.223143	0.474182	0.0672463	0.870573
BTD92_01130	tRNA (guanine-N(1)-)-methyltransferase	0.0492162	1	-0.654983	0.0114458	-0.270336	0.535014
BTD92_01131	50S ribosomal protein L19	0.126216	1	0.0992455	0.804852	0.306042	0.443233
BTD92_01132	Outer membrane protein OmpAb	-0.387738	0.905521	-0.205033	0.572115	-0.502182	0.100913
BTD92_01133	putative diguanylate cyclase YfiN	0.218769	1	0.420287	0.251091	0.156773	0.683284
BTD92_01134	hypothetical protein	-0.552541	0.726872	-1.0747	0.000347302	-1.22075	1.7209e-05
BTD92_01135	lipoprotein	-0.5261	0.905521	-0.172907	0.701414	-0.114173	0.805132
BTD92_01136	Phospho-2-dehydro-3-deoxyheptonate aldolase%2C Tyr-sensitive	-0.303476	0.963012	-0.731102	0.0284106	-1.00647	0.000221655
BTD92_01137	T-protein	-0.015612	1	-0.45398	0.177942	-0.459337	0.139868
BTD92_01138	P-protein	0.23395	1	0.663902	0.0340093	0.76715	0.00686089
BTD92_01139	Phe_leader	-0.261644	1	0.372743	0.419014	0.019563	0.970353
BTD92_01140	SpotY	-0.291342	0.968481	1.02967	0.00148468	1.50098	1.3389e-06
BTD92_01141	Outer membrane protein assembly factor BamD precursor	0.409523	0.963012	1.29148	1.8071e-05	1.24675	4.26213e-06
BTD92_01142	Ribosomal large subunit pseudouridine synthase D	0.243985	1	0.401789	0.219232	0.513365	0.0693235
BTD92_01143	Laccase domain protein YfiH	0.165427	1	-0.0180693	0.977882	-0.0554559	0.888791
BTD92_01144	Heat shock protein F84.1	0.0239342	1	0.619113	0.0551999	0.57501	0.0455356
BTD92_01146	tRNA-Glu(ttc)	0.204764	1	0.203611	0.614579	0.335523	0.449761
BTD92_01147	StyR-44	8.60131	0.000302238	1.69861	0.0419337	2.73353	8.43963e-06
BTD92_01150	Alpha-ketoglutarate permease	-0.381068	0.963012	-0.815454	0.00544099	-0.646938	0.0287889
BTD92_01151	lipoprotein	-0.299942	0.991431	0.282396	0.590791	-0.0631264	0.897644
BTD92_01152	CDP-diacylglycerol--serine O-phosphatidyltransferase	0.094787	1	0.666178	0.0567559	0.681871	0.0135322
BTD92_01153	Acetyltransferase Pat	-0.0245428	1	0.112219	0.763396	0.198923	0.523983
BTD92_01154	hypothetical protein	-0.0266306	1	0.375724	0.318078	0.220773	0.553348
BTD92_01155	Thioredoxin-2	-0.013777	1	-0.0111726	0.991544	0.470289	0.138846
BTD92_01156	23S rRNA (guanosine-2'-O-)-methyltransferase RlmB	-0.0385319	1	0.0709595	0.853789	0.059701	0.86769
BTD92_01157	Uracil-DNA glycosylase	-0.0607764	1	-0.0483882	0.909567	0.16375	0.631827
BTD92_01158	Autonomous glycyl radical cofactor	-0.48061	0.983576	1.25833	0.0810327	2.09053	0.00632423
BTD92_01159	Cysteine/O-acetylserine efflux protein	-0.34912	1	-0.321677	0.571797	-0.882119	0.0752241
BTD92_01160	HTH-type transcriptional activator CmpR	0.0663343	1	0.380989	0.307693	0.00446016	0.996689
BTD92_01161	ATP-dependent RNA helicase SrmB	0.0251782	1	-0.146185	0.682178	-0.278737	0.347803
BTD92_01162	tRNA1(Val) (adenine(37)-N6)-methyltransferase	0.0505163	1	-0.685964	0.04133	-0.643937	0.0367666
BTD92_01163	L-aspartate oxidase	-0.456163	0.963012	-0.653068	0.1361	-0.842687	0.0179586
BTD92_01164	Sigma-24	0.198487	1	0.854902	0.0107745	0.70359	0.0168807
BTD92_01165	Sigma-E factor negative regulatory protein	-0.36698	0.963012	0.0112616	0.990919	-0.108378	0.746769
BTD92_01166	Sigma-E factor regulatory protein RseB precursor	0.128665	1	0.388429	0.242582	-0.0952029	0.807808
BTD92_01167	Sigma-E factor regulatory protein RseC	-0.0381037	1	0.104903	0.799765	-0.265419	0.418965
BTD92_01168	Elongation factor 4	-0.0348449	1	0.0997207	0.787819	0.0892968	0.794146
BTD92_01169	Signal peptidase I	0.167799	1	0.401322	0.202325	0.265088	0.407555
BTD92_01170	rncO	-0.0245772	1	-0.125427	0.740693	0.230954	0.453528
BTD92_01171	Ribonuclease 3	0.301781	1	-0.0502558	0.902477	-0.00206636	1
BTD92_01172	GTP-binding protein Era	0.323439	0.963012	0.232706	0.481715	0.157464	0.622668
BTD92_01173	Recombination protein O	0.375386	0.905521	0.639639	0.0423001	0.526671	0.101768
BTD92_01174	Pyridoxine 5'-phosphate synthase	0.213919	1	0.836192	0.00406596	0.668663	0.0217364
BTD92_01175	Holo-[acyl-carrier-protein] synthase	0.0755524	1	1.20909	0.000260501	0.720506	0.0282998
BTD92_01176	putative ferredoxin-like protein YfhL	-0.890016	0.722093	-1.35282	0.00110945	-1.02016	0.00464044
BTD92_01177	MurPQ operon repressor	0.0472083	1	-0.966507	0.00387767	-0.858827	0.00962946
BTD92_01178	HAD hydrolase%2C family IF	-0.360946	0.963012	-0.356526	0.389352	-0.59199	0.133312
BTD92_01179	tRNA-specific adenosine deaminase	-0.049986	1	-0.591084	0.0552424	-0.244293	0.451721
BTD92_01180	Membrane-bound lytic murein transglycosylase F precursor	0.261067	0.963012	-0.0927082	0.809492	-0.166696	0.621101
BTD92_01181	Phosphoribosylformylglycinamidine synthase	-0.208504	0.997028	-0.871111	0.00535153	-1.21654	3.75474e-05
BTD92_01182	GlmY_tke1	-0.506621	0.820677	-0.482264	0.182213	-0.350418	0.333438
BTD92_01183	GlmZ_SraJ	-0.497884	0.82433	-0.470485	0.192382	-0.349094	0.335808
BTD92_01184	Sensor histidine kinase GlrK	-0.181137	1	-0.676082	0.0324666	-0.770223	0.00831962
BTD92_01185	Quorum-sensing regulator protein G precursor	0.288733	0.972113	-0.317675	0.425725	-0.504836	0.139341
BTD92_01186	Quorum-sensing regulator protein F	0.297274	0.963012	1.12841	0.000852397	0.858961	0.00149491
BTD92_01187	Nitrogen regulatory protein P-II 1	0.336728	0.963012	1.14439	7.3258e-05	1.38963	6.22687e-07
BTD92_01188	Nitric oxide dioxygenase	0.0596204	1	0.012516	0.993133	0.0589785	0.900028
BTD92_01189	Serine hydroxymethyltransferase	-0.464845	0.963012	0.488639	0.150019	0.464864	0.112744
BTD92_01190	Making large colonies protein	-0.130676	1	-0.478202	0.2221	-0.539862	0.0987878
BTD92_01191	tetratricopeptide repeat protein	-0.813584	0.896196	-0.977162	0.0408003	-0.93086	0.0282872
BTD92_01192	ABC transporter periplasmic-binding protein YphF precursor	-0.447002	0.963012	-1.41905	0.000324955	-1.41168	2.47376e-05
BTD92_01193	Galactose/methyl galactoside import ATP-binding protein MglA	0.144677	1	-0.901856	0.0535366	-1.79015	9.89239e-06
BTD92_01194	Ribose transport system permease protein RbsC	0.183666	1	-0.957301	0.126025	-1.95842	0.000159222
BTD92_01195	Sorbitol dehydrogenase	-0.254953	1	-0.882911	0.0512703	-1.11095	0.00437727
BTD92_01196	Aldose 1-epimerase	0.0322079	1	-0.99845	0.0119532	-1.17278	0.000846909
BTD92_01197	Inner membrane protein YphA	0.37024	0.963012	-1.17451	0.00529771	-1.27651	0.00085201
BTD92_01198	3-phenylpropionate/cinnamic acid dioxygenase ferredoxin--NAD(+) reductase component	0.0951744	1	-0.943668	0.0123582	-0.748037	0.0336036
BTD92_01199	3-phenylpropionate-dihydrodiol/cinnamic acid-dihydrodiol dehydrogenase	0.638585	0.97407	-0.38864	0.659537	-0.964664	0.143016
BTD92_01200	Digoxigenin ferredoxin subunit	-0.327963	1	-1.39228	0.0883353	-1.68295	0.0115636
BTD92_01201	3-phenylpropionate/cinnamic acid dioxygenase subunit beta	-1.10938	0.905521	-1.66548	0.0182882	-2.00929	0.000484528
BTD92_01202	3-phenylpropionate/cinnamic acid dioxygenase subunit alpha	-0.323992	0.972113	-1.01522	0.00888316	-1.11248	0.00185834
BTD92_01203	Hca operon transcriptional activator	-0.159428	1	-0.100252	0.809475	0.567399	0.136027
BTD92_01204	putative 3-phenylpropionic acid transporter	0.038779	1	-0.424427	0.262241	-0.447503	0.226172
BTD92_01205	stationary phase inducible protein CsiE	0.121076	1	0.380185	0.332767	0.264038	0.483932
BTD92_01206	putative esterase	-0.515512	0.963012	-1.04159	0.0426194	-0.894668	0.0392546
BTD92_01207	Inositol-1-monophosphatase	0.282912	0.997028	0.256015	0.474333	-0.0959956	0.780424
BTD92_01208	tRNA (cytidine/uridine-2'-O-)-methyltransferase TrmJ	0.507624	0.752756	0.648303	0.0360544	0.837414	0.00362551
BTD92_01209	HTH-type transcriptional regulator IscR	0.233007	1	-0.142299	0.795517	0.0734837	0.907052
BTD92_01210	iscRS	-0.146207	1	0.289003	0.456378	-0.0340334	0.948638
BTD92_01211	Cysteine desulfurase	0.11707	1	-0.0323777	0.955425	-0.398034	0.370345
BTD92_01212	NifU-like protein	-0.0378646	1	0.0258503	0.956263	-0.177987	0.606066
BTD92_01213	Iron-sulfur cluster assembly protein	-0.287893	1	-0.203293	0.558061	-0.530262	0.0536849
BTD92_01214	Hsc20	0.325078	0.963012	0.0290463	0.953416	-0.6207	0.108037
BTD92_01215	Hsc66	0.502048	0.905521	0.475306	0.234068	-0.0180881	0.973305
BTD92_01216	2Fe-2S ferredoxin	0.325879	0.963012	1.08072	0.000714924	0.557495	0.0694495
BTD92_01217	FeS assembly protein IscX	0.205101	1	1.3394	1.70591e-05	0.529775	0.0936596
BTD92_01218	Peptidase B	0.295539	0.968481	0.107368	0.78874	-0.436519	0.157388
BTD92_01219	enhanced serine sensitivity protein SseB	-0.00687692	1	1.08468	0.000162525	0.779992	0.00701703
BTD92_01220	ryfA	0.869685	0.905521	-0.491366	0.476371	-1.2346	0.0542161
BTD92_01221	IS128	-1.68486	0.0341639	-1.75535	5.2756e-05	-2.35496	3.89116e-08
BTD92_01222	3-mercaptopyruvate sulfurtransferase	-0.0953374	1	0.0662576	0.886545	0.169007	0.66494
BTD92_01223	hypothetical protein	-0.0651782	1	-0.612981	0.0413326	-0.697306	0.0110373
BTD92_01224	Penicillin-binding protein F	0.183312	1	0.0615354	0.901964	-0.254089	0.548509
BTD92_01225	Nucleoside diphosphate kinase	0.597039	0.905521	1.06395	0.00208052	1.48479	1.55348e-06
BTD92_01226	Dual-specificity RNA methyltransferase RlmN	0.232878	1	-0.0738332	0.856175	-0.191092	0.550783
BTD92_01227	Cytoskeleton protein RodZ	-0.109169	1	-0.174595	0.624247	-0.251551	0.412679
BTD92_01228	4-hydroxy-3-methylbut-2-en-1-yl diphosphate synthase	0.364524	0.963012	-0.135135	0.726923	-0.0234321	0.954871
BTD92_01229	sroE	0.396788	0.963012	0.461576	0.252436	0.381411	0.358568
BTD92_01230	Histidine--tRNA ligase	0.060573	1	-0.404631	0.248082	-0.205976	0.516051
BTD92_01231	hypothetical protein	-0.0894287	1	0.0593886	0.879096	-0.0382386	0.920733
BTD92_01232	Outer membrane protein assembly factor BamB precursor	0.194287	1	-0.0566027	0.894274	-0.051764	0.894501
BTD92_01233	GTP-binding protein EngA	-0.0478564	1	0.133086	0.714228	-0.23107	0.461521
BTD92_01234	hypothetical protein	-0.640691	0.905521	-0.0329025	0.964672	-0.280288	0.519809
BTD92_01235	Exodeoxyribonuclease 7 large subunit	0.210216	1	-0.163573	0.643815	-0.343247	0.289867
BTD92_01236	Inosine-5'-monophosphate dehydrogenase	0.184134	1	-0.00123409	1	-0.27889	0.427627
BTD92_01237	GMP synthase [glutamine-hydrolyzing]	0.0633926	1	-0.0233401	0.964672	0.12468	0.722683
BTD92_01238	hypothetical protein	-0.734199	0.508995	-0.530419	0.211432	-0.935077	0.00320506
BTD92_01239	Glycine zipper 2TM domain protein	-0.638007	0.849985	0.0633265	0.906821	-0.484652	0.238642
BTD92_01240	hypothetical protein	0.317513	0.963012	0.736834	0.0241866	0.996886	0.000451763
BTD92_01241	hypothetical protein	0.068373	1	-0.00652033	1	-0.558287	0.625079
BTD92_01242	Cyclic di-GMP phosphodiesterase YfgF	-0.742657	0.582926	-1.20225	0.000347302	-1.01863	0.000815109
BTD92_01243	Exopolyphosphatase	-0.0124273	1	0.433301	0.166718	0.267993	0.39666
BTD92_01244	Polyphosphate kinase	-0.000262214	1	0.141985	0.692241	0.0275002	0.945084
BTD92_01245	Phosphoribosylglycinamide formyltransferase	0.0620963	1	0.34929	0.337622	0.282282	0.44626
BTD92_01246	Phosphoribosylformylglycinamidine cyclo-ligase	0.0547854	1	-0.126258	0.774398	-0.298193	0.42257
BTD92_01247	Uracil phosphoribosyltransferase	-0.0784419	1	0.554996	0.105081	0.36672	0.226469
BTD92_01248	Uracil transporter	0.131996	1	1.05961	0.000648766	0.758096	0.0291692
BTD92_01249	DnaA paralog hypothetical protein	0.177487	1	-0.379076	0.238459	-0.489188	0.105736
BTD92_01250	Arsenate reductase	0.244223	0.987537	2.17846	1.72091e-12	1.70061	6.88464e-09
BTD92_01251	TPR repeat-containing protein YfgC precursor	0.162631	1	0.325968	0.31968	0.0811253	0.831691
BTD92_01252	pheromone autoinducer 2 transporter	-0.392464	0.963012	-0.90736	0.00578581	-1.01284	0.00106022
BTD92_01253	Formate channel 1	-0.225748	1	-1.79726	8.95838e-05	-2.25415	7.47128e-08
BTD92_01254	Formate hydrogenlyase transcriptional activator	-0.0241712	1	-0.838566	0.109015	-0.967226	0.0288345
BTD92_01255	formate hydrogenlyase maturation protein HycH	0.327427	1	-1.80615	0.0276559	-1.14359	0.0558838
BTD92_01256	Hydrogenase-3 component G	1.40842	0.963012	-0.973224	0.389536	-0.311845	0.760027
BTD92_01257	NADH-quinone oxidoreductase subunit I	0.625674	1	-0.672706	0.553476	-0.758828	0.37148
BTD92_01258	Hydrogenase-4 component G	-0.112201	1	-0.793009	0.266004	-0.513897	0.332431
BTD92_01259	Hydrogenase-4 component B	-0.989086	0.905521	-0.0248164	0.986691	-1.35557	0.00493193
BTD92_01260	Hydrogenase-4 component E	-2.09265	0.963012	-0.968899	0.478443	-1.98632	0.0901152
BTD92_01261	NADH-quinone oxidoreductase subunit L	2.0821	0.684963	-1.5174	0.18784	-1.57852	0.0914763
BTD92_01262	Hydrogenase-4 component C	-4.1149	0.600627	-1.25732	0.398096	-0.822685	0.610898
BTD92_01263	Hydrogenase-4 component B	0.297701	1	-1.87722	0.0010809	-0.53785	0.34933
BTD92_01264	Hydrogenase-4 component A	2.62315	0.905521	-4.09612	0.05927	-4.24809	0.0302735
BTD92_01265	Putative peroxiredoxin bcp	0.144764	1	2.09863	2.10463e-11	1.9888	6.10644e-13
BTD92_01266	Gcv operon repressor	0.28348	0.996324	1.62134	6.33646e-08	1.5739	8.81562e-08
BTD92_01267	4-hydroxy-tetrahydrodipicolinate synthase	-0.228011	1	0.0454987	0.913086	-0.103929	0.778763
BTD92_01268	Outer membrane protein assembly factor BamC precursor	-0.132839	1	-0.0977547	0.796082	-0.232703	0.466657
BTD92_01269	hypothetical protein	-1.19068	0.972113	1.20732	0.400205	1.10108	0.550526
BTD92_01270	Phosphoribosylaminoimidazole-succinocarboxamide synthase	0.0448209	1	0.935406	0.00520291	0.626502	0.0705486
BTD92_01271	putative metalloprotease	0.444101	0.905521	0.317976	0.373189	0.499904	0.0803478
BTD92_01272	tRNA(Met) cytidine acetyltransferase TmcA	0.545115	0.752756	0.433678	0.242169	0.481693	0.147938
BTD92_01273	putative hydrolase	0.090407	1	0.69438	0.0288292	0.446594	0.17544
BTD92_01274	hypothetical protein	-0.566948	0.752756	-0.516904	0.227521	-0.699757	0.023262
BTD92_01275	Succinyl-diaminopimelate desuccinylase	-0.185634	1	-0.364511	0.264942	-0.405558	0.154538
BTD92_01276	Regulatory protein spx	-0.337942	0.963012	-0.136007	0.76099	-0.113204	0.769267
BTD92_01277	Acriflavine resistance protein B	0.279847	0.990307	0.403447	0.235951	0.172277	0.614749
BTD92_01278	Nitrate/nitrite sensor protein NarX	-0.105246	1	-0.693563	0.0563045	-0.918604	0.0067019
BTD92_01279	Glutamate synthase [NADPH] small chain	-0.160809	1	-1.19478	0.00263139	-1.4043	2.50428e-05
BTD92_01280	GDP-mannose pyrophosphatase NudK	0.39275	0.963012	0.560739	0.0739374	0.617454	0.0447307
BTD92_01281	hypothetical protein	-0.0931091	1	-1.06667	0.00503749	-0.572265	0.115561
BTD92_01282	Transketolase 2	0.0197241	1	-0.42012	0.254502	-0.676988	0.024574
BTD92_01283	Transaldolase A	-0.27429	0.963012	-0.0912338	0.824199	-0.358868	0.368172
BTD92_01284	NADP-dependent malic enzyme	0.362393	0.905521	-0.146095	0.734786	0.0448287	0.914687
BTD92_01285	Ethanolamine utilization protein EutS	0	1	-3.17769	0.197908	2.20155	0.400318
BTD92_01286	Propanediol utilization protein PduV	-0.809285	1	-0.0243098	0.999548	-1.81461	0.0733163
BTD92_01287	Ethanolamine utilization protein EutQ	0.530533	1	3.6833	0.111222	-1.6564	0.327202
BTD92_01288	ethanolamine utilization cobalamin adenosyltransferase	0	1	0	1	-2.45954	0.313036
BTD92_01289	Ethanolamine utilization protein EutD	0.206754	1	-0.55233	0.28267	-0.493689	0.304552
BTD92_01290	Ethanolamine utilization protein EutM precursor	-0.80926	1	0.291654	0.83933	0.344151	0.763093
BTD92_01291	Ethanolamine utilization protein EutN	0	1	-0.871318	0.687891	2.20155	0.400318
BTD92_01292	Aldehyde-alcohol dehydrogenase	-0.289584	1	-0.936228	0.55689	-1.24773	0.288463
BTD92_01293	Cell division protein FtsA	-2.09265	0.963012	0.0116632	1	-1.07821	0.195796
BTD92_01294	Ethanolamine utilization protein EutG	0.376526	1	-2.424	0.00777737	-0.550973	0.529831
BTD92_01295	ethanolamine utilization protein EutH	0.458549	0.991431	-0.767399	0.233781	-1.98614	0.000135783
BTD92_01296	reactivating factor for ethanolamine ammonia lyase	3.50109	0.726872	-1.38821	0.4575	-1.98642	0.0900747
BTD92_01297	hypothetical protein	-0.487539	0.905521	-1.09022	0.000223101	-0.658247	0.0599473
BTD92_01298	hypothetical protein	-0.289372	0.963012	-0.556293	0.132646	-0.537685	0.0838376
BTD92_01299	hypothetical protein	0.220947	0.998873	-0.352176	0.43066	-0.178602	0.626183
BTD92_01300	hypothetical protein	-1.3673	0.684963	-0.423794	0.493492	-1.35648	0.0172678
BTD92_01301	hypothetical protein	-0.331014	0.983576	-0.778238	0.0503743	-0.655279	0.128144
BTD92_01302	hypothetical protein	-0.124845	1	-0.333951	0.497465	-0.0617495	0.90189
BTD92_01303	hypothetical protein	-0.644584	0.963012	-0.173524	0.820283	-1.02004	0.13391
BTD92_01304	hypothetical protein	-0.620193	0.701564	-0.759203	0.0111622	-0.805759	0.00334782
BTD92_01305	Putative prophage CPS-53 integrase	-0.0365549	1	-0.457649	0.143591	-0.340222	0.274216
BTD92_01306	Ethanolamine ammonia-lyase heavy chain	-0.130932	1	-0.639983	0.115082	-0.753125	0.0297928
BTD92_01307	Ethanolamine ammonia-lyase light chain	-0.729127	0.905521	-0.902783	0.0528574	-0.64121	0.123788
BTD92_01308	Ethanolamine utilization protein EutL	0.817501	0.963012	-0.590262	0.461472	-0.442701	0.612324
BTD92_01309	Ethanolamine utilization protein EutK precursor	0.484603	0.963012	-0.951348	0.0461006	-0.46058	0.423564
BTD92_01310	transcriptional regulator EutR	0.265222	1	-0.295674	0.554073	-0.272783	0.539921
BTD92_01311	Coproporphyrinogen-III oxidase%2C aerobic	0.149156	1	0.656011	0.0899961	-0.0486522	0.914687
BTD92_01312	N-acetylmuramoyl-L-alanine amidase AmiA precursor	0.0858231	1	0.166582	0.64407	-0.171774	0.584159
BTD92_01313	Acetyltransferase YpeA	-0.0159116	1	-0.184013	0.626034	-0.608253	0.065585
BTD92_01314	Inner membrane protein YfeZ	0.0756188	1	-0.264227	0.482887	-0.534705	0.106229
BTD92_01315	RpoE-regulated lipoprotein	0.0308972	1	-0.201598	0.560964	-0.226705	0.480772
BTD92_01316	putative deferrochelatase/peroxidase YfeX	-0.18514	1	-0.290799	0.377686	-0.235708	0.441851
BTD92_01317	FmtA-like protein	-0.536168	0.905521	-0.587372	0.167836	-0.49157	0.175145
BTD92_01318	EIIBC-MurNAc	-0.297261	1	-0.530011	0.341826	-0.132609	0.799358
BTD92_01319	N-acetylmuramic acid 6-phosphate etherase	0.336983	0.991431	0.425085	0.461394	0.204583	0.675859
BTD92_01320	MurPQ operon repressor	0.109703	1	0.0567612	0.90966	0.0799447	0.856949
BTD92_01321	3-oxoacyl-[acyl-carrier-protein] reductase FabG	0.12409	1	-1.04684	0.000260501	-1.00117	0.000249632
BTD92_01322	Thiosulfate-binding protein precursor	1.50373	0.321906	-2.2196	1.80993e-09	-0.924035	0.0279495
BTD92_01323	Sulfate transport system permease protein CysT	1.2766	0.701564	-2.37071	1.42961e-05	-0.693239	0.0720507
BTD92_01324	Sulfate transport system permease protein CysW	1.3967	0.728901	-2.0654	1.26301e-06	-0.786563	0.0363995
BTD92_01325	Sulfate/thiosulfate import ATP-binding protein CysA	0.978056	0.905521	-2.60013	3.34818e-10	-1.03109	0.0239394
BTD92_01326	Cysteine synthase B	-0.0588581	1	-0.277458	0.402055	-0.0516493	0.897933
BTD92_01327	WGR domain protein	-0.395035	0.926616	0.0827648	0.84799	-0.254919	0.467139
BTD92_01328	hypothetical protein	0.0680151	1	0.668198	0.0519305	-0.205798	0.589118
BTD92_01329	Pyridoxine kinase	0.0109329	1	0.156014	0.73717	-0.19789	0.63044
BTD92_01330	Glucose-specific phosphotransferase enzyme IIA component	-0.274795	1	0.175707	0.659537	0.666501	0.0155711
BTD92_01331	Phosphoenolpyruvate-protein phosphotransferase	-0.32741	0.919372	0.313725	0.332843	0.925859	0.00403898
BTD92_01332	Phosphocarrier protein HPr	0.306841	0.97407	1.75985	8.30546e-09	2.45831	5.00926e-13
BTD92_01333	Cysteine synthase A	0.337007	0.996252	-0.431501	0.201264	0.483034	0.147041
BTD92_01334	putative sulfate transport protein CysZ	-0.214128	0.991431	-0.0170268	0.978967	0.334144	0.311464
BTD92_01335	Cell division protein ZipA	0.0198519	1	-0.121637	0.757512	0.117271	0.748724
BTD92_01336	DNA ligase	0.166707	1	0.304424	0.389077	0.123854	0.699963
BTD92_01337	DNA polymerase III subunit epsilon	-0.635462	0.963012	-0.201493	0.744244	-0.0386819	0.954871
BTD92_01338	hypothetical protein	0.306151	0.965137	0.862622	0.0166337	1.04279	0.00294946
BTD92_01339	Cyn operon transcriptional activator	-0.0385191	1	0.083016	0.849767	-0.395593	0.224139
BTD92_01340	Nucleoside-specific channel-forming protein%2C Tsx	-0.412055	0.905521	-1.32925	0.000179177	-1.32803	2.30289e-06
BTD92_01341	Purine nucleoside phosphorylase 2	1.56548	0.849985	-1.34337	0.0302893	-0.729919	0.246357
BTD92_01342	Xanthosine transporter	-0.571577	0.919631	-0.608475	0.251138	-1.00235	0.0169786
BTD92_01343	Hca operon transcriptional activator	-0.514897	0.844049	-0.89319	0.00653627	-0.979666	0.00225264
BTD92_01344	tRNA-Lys(ttt)	-0.0601064	1	-0.2949	0.370352	-0.302985	0.352806
BTD92_01345	tRNA-Val(tac)	0.11396	1	0.00979455	0.992938	-0.167028	0.622002
BTD92_01346	tRNA-Val(tac)	0.0843466	1	0.185042	0.611989	-0.0253509	0.952753
BTD92_01347	tRNA-Val(tac)	0.157646	1	-0.0408199	0.930178	-0.0762436	0.855194
BTD92_01348	Glutamate--tRNA ligase	0.42191	0.963012	0.939605	0.00155291	0.938091	0.000655832
BTD92_01349	DNA binding domain%2C excisionase family	-0.386649	0.963012	-0.16453	0.704699	0.192848	0.628232
BTD92_01350	hypothetical protein	-0.0540412	1	-0.117938	0.791345	0.0323933	0.945084
BTD92_01351	tRNA-Ala(ggc)	-0.241195	1	-0.402518	0.253698	-0.214724	0.641784
BTD92_01352	tRNA-Ala(ggc)	-0.411875	0.963012	-0.489704	0.226439	-0.360303	0.430168
BTD92_01353	Cyclic di-GMP phosphodiesterase YfgF	-0.026994	1	-0.0756926	0.856175	-0.139266	0.687725
BTD92_01354	hypothetical protein	-0.157651	1	-0.948076	0.0544427	-1.13783	0.00962926
BTD92_01355	Transposase	0.0836416	1	0.18939	0.607188	0.140157	0.699963
BTD92_01356	Nucleoside-transport system protein NupC	0.304262	0.963012	1.4041	8.80819e-07	1.60203	4.78065e-08
BTD92_01357	Divalent metal cation transporter MntH	-0.101242	1	-0.873587	0.0031684	-0.806871	0.00547457
BTD92_01358	hypothetical protein	-0.0456762	1	-0.554486	0.180815	-0.0467635	0.926888
BTD92_01359	putative ion channel protein	-0.0234367	1	-0.289978	0.577943	-0.512358	0.260155
BTD92_01360	Glucokinase	0.293243	0.963012	0.455064	0.233628	0.51435	0.274452
BTD92_01361	Fructose-like phosphotransferase enzyme IIB component 1	-3.43243	0.822877	-3.70588	0.107446	-1.46195	0.185578
BTD92_01362	PTS system fructose-like EIIC component 1	-1.07628	0.963012	-1.81134	0.0823874	-1.12625	0.236433
BTD92_01363	putative peptidase	-0.863668	0.991431	-0.995074	0.398483	-2.22014	0.0168486
BTD92_01364	Aminopeptidase YpdE	-2.09268	0.963012	-0.402618	0.798564	-2.62422	0.0103806
BTD92_01365	Multiphosphoryl transfer protein 1	0.0559834	1	-1.68861	0.000291579	-2.08123	7.56129e-07
BTD92_01366	L-rhamnose operon transcriptional activator RhaR	0.195087	1	0.409036	0.384508	0.700296	0.094369
BTD92_01367	Transcriptional regulatory protein YpdB	0.258713	0.972113	1.0777	0.00164729	0.649498	0.0526892
BTD92_01368	Sensor histidine kinase YpdA	0.490607	0.875206	0.64169	0.0662353	0.556815	0.108603
BTD92_01369	Glutamate-pyruvate aminotransferase AlaC	0.267002	0.997486	-0.059719	0.935714	-0.448764	0.292877
BTD92_01370	Lipid A biosynthesis lauroyl acyltransferase	-0.2928	0.963012	-1.02353	0.000765391	-1.1413	3.88393e-05
BTD92_01371	hypothetical protein	-0.287512	0.987537	-1.25633	0.00110945	-1.02997	0.00459216
BTD92_01372	hypothetical protein	0.0182771	1	-0.889276	0.202513	-0.671257	0.260155
BTD92_01373	YfdX protein	-0.158412	1	-1.1937	0.00157905	-1.51067	3.11039e-05
BTD92_01374	Formyl-coenzyme A transferase	0.114675	1	-1.18789	0.0165636	-1.2801	0.00250656
BTD92_01375	putative oxalyl-CoA decarboxylase	0.131421	1	-1.0533	0.022029	-1.676	1.11047e-06
BTD92_01376	putative transporter YfdV	-0.925635	0.812773	-1.24706	0.0114458	-1.57039	0.000126172
BTD92_01377	Formyl-coenzyme A transferase	0.192858	1	-0.947391	0.0268164	-0.996295	0.0110535
BTD92_01378	Sensor protein EvgS precursor	-0.0593044	1	-0.410892	0.246993	-0.712473	0.00984533
BTD92_01379	Positive transcription regulator EvgA	-0.273618	1	-0.416662	0.271554	-0.333261	0.250709
BTD92_01380	Multidrug resistance protein MdtN	0.217874	1	-0.446547	0.321228	-0.757889	0.0579156
BTD92_01381	Multidrug resistance protein B	0.132509	1	-0.418598	0.27573	-0.710295	0.0249697
BTD92_01382	D-serine dehydratase	-0.0278119	1	-1.08012	0.00550123	-1.35284	0.00018546
BTD92_01383	DsdX permease	-0.790689	0.888897	-0.542374	0.307043	-1.17705	0.00511785
BTD92_01384	Gcv operon activator	0.0894515	1	0.848042	0.0262545	0.642654	0.0484979
BTD92_01385	Response regulator inhibitor for tor operon	-1.57396	0.00112413	-1.70138	1.47795e-09	-0.960243	0.000844054
BTD92_01386	hypothetical protein	-0.780742	0.684963	-0.884949	0.0566135	-0.782927	0.029271
BTD92_01387	hypothetical protein	-0.118181	1	-1.3047	0.00581577	-1.66497	0.000820783
BTD92_01388	hypothetical protein	-3.81367	0.701564	-1.67217	0.117992	-0.476997	0.614142
BTD92_01389	hypothetical protein	-0.175707	1	-0.940818	0.0044228	-1.07265	0.000860797
BTD92_01390	hypothetical protein	-0.737136	0.752756	-1.38417	0.000635072	-1.78179	3.38379e-06
BTD92_01391	hypothetical protein	0	1	0	1	0.575938	0.787524
BTD92_01392	PerC transcriptional activator	0	1	-2.33196	0.381229	0	1
BTD92_01393	phage N-6-adenine-methyltransferase	-3.43243	0.822877	0	1	-1.6566	0.327202
BTD92_01394	hypothetical protein	-1.42626	0.905521	-1.42482	0.0533172	-0.698794	0.307054
BTD92_01395	Caudovirales tail fibre assembly protein	-0.802049	0.75704	-0.696019	0.0849074	-1.12314	0.00356836
BTD92_01396	Caudovirales tail fibre assembly protein	-0.995127	0.579516	-0.769844	0.0662353	-0.950973	0.0428572
BTD92_01397	hypothetical protein	0.16183	1	1.68043	1.28835e-08	1.4746	5.52651e-08
BTD92_01398	Bactoprenol glucosyl transferase homolog from prophage CPS-53	0.19215	1	1.24547	0.000210466	0.974172	0.00275134
BTD92_01399	Putative prophage CPS-53 integrase	0.0651731	1	0.171769	0.641649	0.149149	0.666137
BTD92_01400	tRNA-Arg(cct)	-1.01017	0.307595	-2.0645	8.15718e-09	-2.14324	6.42241e-12
BTD92_01401	Inner membrane protein YfdC	-0.128836	1	-0.764382	0.0325665	-1.13132	0.000238094
BTD92_01402	putative phospholipid-binding lipoprotein MlaA precursor	-0.344987	0.963012	-0.242726	0.474883	0.0257479	0.952955
BTD92_01403	hypothetical protein	-0.201202	1	-0.831039	0.0123104	-1.32664	6.50362e-06
BTD92_01404	Outer membrane flp protein	-0.132798	1	-0.203882	0.547929	-0.297898	0.312037
BTD92_01405	hypothetical protein	0.195954	1	0.204516	0.697235	0.0858076	0.90189
BTD92_01406	3-ketoacyl-CoA thiolase	-0.29737	1	-1.68779	0.0111889	-1.16899	0.0227114
BTD92_01407	Fatty acid oxidation complex subunit alpha	0.043527	1	-0.680843	0.0365532	-0.779499	0.0187936
BTD92_01408	Phosphohistidine phosphatase SixA	0.247277	0.972113	-0.741877	0.0148459	-0.787875	0.0136259
BTD92_01409	Major MR/P fimbria protein precursor	-0.731336	0.963012	-0.639746	0.33022	-0.824524	0.182554
BTD92_01410	Outer membrane usher protein PapC precursor	-0.298558	0.991431	-0.559086	0.168075	-1.38354	0.000144753
BTD92_01411	Outer membrane usher protein PapC precursor	-0.328589	1	-0.581809	0.578435	-2.14653	0.00177846
BTD92_01412	Chaperone protein PapD precursor	0.168585	1	-0.947288	0.193558	-0.820486	0.13584
BTD92_01413	putative minor fimbrial subunit StfE	0.0682782	1	-0.164454	0.875961	-0.575887	0.390378
BTD92_01414	putative minor fimbrial subunit StfF	1.31217	0.912623	-2.21333	0.057544	-1.64672	0.0470091
BTD92_01415	Type-1A pilin	-0.208781	1	-0.602142	0.335335	-0.233934	0.720172
BTD92_01416	hypothetical protein	-0.717158	0.554797	-1.3946	1.4067e-06	-0.971459	0.000758557
BTD92_01417	recombination and DNA strand exchange inhibitor protein	-0.263631	0.963516	-0.350031	0.313671	-0.182944	0.627446
BTD92_01418	50S ribosomal protein L3 glutamine methyltransferase	-0.392414	0.963012	-0.405951	0.214585	-0.356911	0.213425
BTD92_01419	Chorismate synthase	0.148355	1	-0.244085	0.569209	0.1492	0.744426
BTD92_01420	Penicillin-insensitive murein endopeptidase precursor	0.617257	0.579516	0.71909	0.0359914	0.187333	0.616647
BTD92_01421	Sulfite exporter TauE/SafE	0.662299	0.501734	1.15425	0.00093789	0.959253	0.00184999
BTD92_01422	Elongation factor P hydroxylase	0.733642	0.383221	1.17696	6.76741e-05	1.07351	0.000130947
BTD92_01423	YfcL protein	0.445351	0.963012	1.91828	1.27335e-06	1.45236	0.000131457
BTD92_01424	tRNA 5-methylaminomethyl-2-thiouridine biosynthesis bifunctional protein MnmC	0.0427406	1	-0.0414364	0.922457	-0.221438	0.468897
BTD92_01425	3-oxoacyl-[acyl-carrier-protein] synthase 1	0.556383	0.786693	0.456859	0.297606	-0.025075	0.951002
BTD92_01426	D-galactarate permease	-0.584669	0.905521	-2.17701	7.04017e-10	-1.795	5.41668e-09
BTD92_01427	Flagellar regulator flk	0.0202475	1	0.276625	0.407532	0.171903	0.620516
BTD92_01428	Erythronate-4-phosphate dehydrogenase	0.0427122	1	0.00479691	1	0.0965343	0.789415
BTD92_01429	USG-1 protein	-0.155272	1	-0.89319	0.00973267	-0.648742	0.0332971
BTD92_01430	tRNA pseudouridine synthase A	0.714655	0.321906	0.0552643	0.934413	-0.0696467	0.888791
BTD92_01431	Inner membrane protein YqjA	0.0911719	1	-0.288159	0.478432	0.0876438	0.820047
BTD92_01432	Acetyl-coenzyme A carboxylase carboxyl transferase subunit beta	0.0856052	1	0.393248	0.2242	0.559607	0.0540357
BTD92_01433	Bifunctional protein FolC	0.219902	1	-0.478912	0.150393	-0.407898	0.161674
BTD92_01434	cell division protein DedD	-0.10738	1	-0.24133	0.497609	-0.380131	0.246557
BTD92_01435	Pur regulon 18 kDa protein	-0.458357	0.905521	-0.501142	0.149669	-0.656534	0.0335597
BTD92_01436	Amidophosphoribosyltransferase	0.19601	1	0.214992	0.578864	-0.29191	0.41185
BTD92_01437	putative aromatic acid decarboxylase	0.160764	1	0.230397	0.521006	0.327558	0.306124
BTD92_01438	Lysine-arginine-ornithine-binding periplasmic protein precursor	-0.536248	0.775711	-0.922074	0.00444811	-0.150272	0.683167
BTD92_01439	Histidine-binding periplasmic protein precursor	0.0230974	1	0.271143	0.463714	0.0358149	0.938615
BTD92_01440	Histidine transport system permease protein HisQ	-0.0740673	1	0.056202	0.917078	-0.350971	0.368965
BTD92_01441	Histidine transport system permease protein HisM	0.193734	1	-0.656753	0.0966861	-0.35077	0.298739
BTD92_01442	Histidine transport ATP-binding protein HisP	0.201894	1	0.017386	0.983574	-0.3682	0.275391
BTD92_01443	putative transposase	-0.555313	0.752756	-1.52555	1.44555e-07	-1.8212	8.66504e-12
BTD92_01444	Epimerase family protein	-0.162725	1	-0.0914957	0.822217	0.216734	0.535143
BTD92_01445	D-erythro-7%2C8-dihydroneopterin triphosphate epimerase	0.0450664	1	0.464971	0.159861	0.597484	0.0493843
BTD92_01446	Disulfide-bond oxidoreductase YfcG	0.284792	0.999657	0.0454191	0.945859	-0.0804204	0.900937
BTD92_01447	Glutathione S-transferase YfcF	0.104239	1	-0.109114	0.821711	-0.275913	0.510329
BTD92_01448	Phosphodiesterase YfcE	0.0824775	1	0.227526	0.513511	0.631951	0.0407881
BTD92_01449	putative Nudix hydrolase YfcD	0.356697	0.963012	0.653208	0.029224	0.947724	0.000446405
BTD92_01450	C4-dicarboxylate anaerobic carrier	-0.424944	0.988428	-1.00866	0.0191709	-2.03967	3.49061e-09
BTD92_01451	Phosphate acetyltransferase	-0.0808585	1	-0.246109	0.490851	-0.256975	0.39666
BTD92_01452	Acetate kinase	-0.0745199	1	0.308898	0.354705	0.247903	0.41279
BTD92_01453	hypothetical protein	-0.400523	0.905521	-0.845821	0.00544099	-0.77442	0.00828683
BTD92_01454	YfbU domain protein	-0.177339	1	0.569104	0.097998	0.194128	0.579757
BTD92_01455	Sugar phosphatase YfbT	0.0134508	1	0.539212	0.121789	0.449816	0.202412
BTD92_01456	Na(+)/dicarboxylate symporter	-0.368248	0.963012	-0.732124	0.0591393	-1.39867	0.000268414
BTD92_01457	5'-nucleotidase YfbR	0.418667	0.905521	0.995303	0.0154883	1.19649	0.000124392
BTD92_01458	Glutamate-pyruvate aminotransferase AlaA	-0.241919	0.991431	0.32914	0.378156	0.204858	0.528471
BTD92_01459	HTH-type transcriptional regulator GltC	-0.415151	0.948132	-0.150237	0.709534	-0.336641	0.310236
BTD92_01460	hypothetical protein	-2.02322	0.136659	-1.12902	0.0709111	-0.898836	0.0752241
BTD92_01461	NAD(P)H-quinone oxidoreductase subunit 3	0.169523	1	-0.617168	0.0542619	-0.282236	0.372726
BTD92_01462	NADH-quinone oxidoreductase subunit B	0.0699308	1	-0.168231	0.65828	0.0377169	0.920733
BTD92_01463	NADH-quinone oxidoreductase subunit C/D	0.210917	1	-0.520745	0.0962572	-0.527555	0.0619737
BTD92_01464	NADH-quinone oxidoreductase subunit E	0.146178	1	-0.217897	0.573361	-0.434654	0.149365
BTD92_01465	NADH-quinone oxidoreductase subunit F	0.139155	1	-0.299611	0.488571	-0.530466	0.0762629
BTD92_01466	NADH-quinone oxidoreductase subunit G	-0.00497549	1	-0.609292	0.0584226	-0.797515	0.00426577
BTD92_01467	NADH-quinone oxidoreductase subunit H	0.224823	1	-0.0922387	0.845544	-0.10745	0.800363
BTD92_01468	NADH-quinone oxidoreductase subunit I	0.0360997	1	0.110818	0.773327	-0.200058	0.586193
BTD92_01469	NADH-quinone oxidoreductase subunit J	0.189728	1	-0.0307255	0.953489	-0.210845	0.643927
BTD92_01470	NADH-quinone oxidoreductase subunit K	1.28686	0.508995	0.508358	0.571442	0.227159	0.675267
BTD92_01471	NADH-quinone oxidoreductase subunit L	0.119748	1	-0.337911	0.470084	-0.534544	0.109634
BTD92_01472	NADH-quinone oxidoreductase subunit M	0.0856357	1	-0.277449	0.455131	-0.625537	0.0297229
BTD92_01473	NADH-quinone oxidoreductase subunit N	-0.0723193	1	-0.411682	0.245637	-0.563255	0.0790618
BTD92_01474	hypothetical protein	-0.672596	0.723853	-1.35363	5.65897e-05	-1.24004	6.09528e-05
BTD92_01475	hypothetical protein	-0.160624	1	-0.118336	0.809475	-0.581125	0.0833614
BTD92_01476	hypothetical protein	-0.0307264	1	-1.21137	0.00126149	-2.1693	2.51905e-10
BTD92_01477	hypothetical protein	0.0957268	1	-0.072365	0.91433	-0.403823	0.43142
BTD92_01478	Bacterial leucyl aminopeptidase precursor	-0.902152	0.822877	-0.404395	0.494345	-1.273	0.00975751
BTD92_01479	marine proteobacterial sortase target protein	-0.0787852	1	-0.802456	0.0298312	-0.632009	0.0659167
BTD92_01480	Protease ElaD	-0.694926	0.706194	-1.91362	4.5068e-08	-2.01049	3.75102e-10
BTD92_01481	Ribonuclease BN	-0.196463	1	0.554796	0.100673	0.199824	0.550906
BTD92_01482	putative acyltransferase	-0.152676	1	0.428383	0.186445	0.17266	0.646649
BTD92_01483	hypothetical protein	-0.155537	1	0.909456	0.0242839	0.956285	0.00106146
BTD92_01484	Menaquinone-specific isochorismate synthase	0.0708868	1	0.0629752	0.889409	-0.115013	0.75273
BTD92_01485	2-succinyl-5-enolpyruvyl-6-hydroxy-3-cyclohexene-1-carboxylate synthase	0.669831	0.579516	0.596816	0.111453	0.162195	0.691713
BTD92_01486	2-succinyl-6-hydroxy-2%2C4-cyclohexadiene-1-carboxylate synthase	0.327514	0.972113	1.00754	0.0265332	0.707764	0.0465262
BTD92_01487	1%2C4-Dihydroxy-2-naphthoyl-CoA synthase	0.105946	1	0.607942	0.0705398	0.586937	0.0890333
BTD92_01488	o-succinylbenzoate synthase	-0.182832	1	0.304906	0.403993	-0.132968	0.721671
BTD92_01489	2-succinylbenzoate--CoA ligase	-0.0999481	1	0.0742973	0.867597	-0.360071	0.271792
BTD92_01490	Polymyxin resistance protein PmrD	-0.335801	0.953323	-0.806871	0.00843643	-0.889761	0.00204493
BTD92_01491	Undecaprenyl phosphate-aminoarabinose flippase subunit ArnF	-0.259111	1	-1.27998	0.0540458	-1.06439	0.0585544
BTD92_01492	Undecaprenyl phosphate-aminoarabinose flippase subunit ArnE	0.350163	1	-0.301146	0.724557	-1.26657	0.0194878
BTD92_01493	Undecaprenyl phosphate-alpha-4-amino-4-deoxy-L-arabinose arabinosyl transferase	0.261639	1	0.102761	0.839172	-0.579156	0.113196
BTD92_01494	putative 4-deoxy-4-formamido-L-arabinose-phosphoundecaprenol deformylase ArnD	-0.0234308	1	-0.679214	0.0943892	-1.11309	0.00129189
BTD92_01495	Polymyxin resistance protein PmrI	-0.431963	0.951917	-1.47706	3.01538e-05	-1.10845	0.000994431
BTD92_01496	Undecaprenyl-phosphate 4-deoxy-4-formamido-L-arabinose transferase	-0.14676	1	-0.505907	0.38583	-0.978136	0.0607952
BTD92_01497	UDP-4-amino-4-deoxy-L-arabinose--oxoglutarate aminotransferase	-0.0477904	1	-1.06454	0.00988033	-1.45482	5.54183e-05
BTD92_01498	Lipopolysaccharide core heptose(II)-phosphate phosphatase precursor	-0.252001	1	-0.747224	0.0973035	-0.937863	0.0220231
BTD92_01499	Nucleoside triphosphatase NudI	0.48394	0.752756	0.614204	0.0739374	1.0952	0.00034747
BTD92_01500	YfaZ precursor	0.466596	0.909828	0.774676	0.0761427	0.781016	0.128083
BTD92_01501	NMN amidohydrolase-like protein YfaY	0.269496	0.963012	0.467825	0.235951	0.409856	0.239657
BTD92_01502	putative HTH-type transcriptional regulator RhmR	-1.49221	0.963012	-2.73299	0.0484179	-2.96659	0.0020102
BTD92_01503	L-rhamnonate dehydratase	-0.772933	0.963012	-1.69317	0.0170038	-1.05508	0.0674489
BTD92_01504	Inner membrane transport protein RhmT	0.51321	0.963012	-0.568516	0.274525	-0.0131264	0.983853
BTD92_01505	2-keto-3-deoxy-L-rhamnonate aldolase	0.347004	0.991431	-0.0112552	0.995666	0.16313	0.763093
BTD92_01506	putative transposase	-0.640399	0.905521	-0.927838	0.0101223	-1.01108	0.00841435
BTD92_01507	putative transposase	-0.306326	0.991431	-0.885612	0.00909348	-0.822352	0.005588
BTD92_01508	Anaerobic glycerol-3-phosphate dehydrogenase subunit C	-0.646196	0.963012	-1.46883	0.00778449	-1.69892	0.000593153
BTD92_01509	Anaerobic glycerol-3-phosphate dehydrogenase subunit B	-0.543	0.991431	-1.01144	0.0780563	-1.14646	0.0150136
BTD92_01510	Anaerobic glycerol-3-phosphate dehydrogenase subunit A	0.588469	1	-1.34767	0.259365	-0.961017	0.334156
BTD92_01511	G-3-P permease	-0.549857	0.905521	-1.19555	0.000666186	-0.741092	0.027838
BTD92_01512	Glycerophosphoryl diester phosphodiesterase precursor	-0.498142	0.752756	-0.74729	0.0138152	-0.695045	0.0167289
BTD92_01513	hypothetical protein	-0.723461	0.991431	-1.66922	0.119527	-0.716839	0.380162
BTD92_01514	lipopolysaccharide core heptose(I) kinase RfaP	-0.075952	1	0.382664	0.244615	-0.314284	0.311464
BTD92_01515	CDP-6-deoxy-L-threo-D-glycero-4-hexulose-3-dehydrase reductase	-0.288186	0.963012	0.411301	0.307261	0.515883	0.138654
BTD92_01516	Ribonucleoside-diphosphate reductase 1 subunit beta	0.145024	1	0.771766	0.0206051	1.39411	1.46674e-06
BTD92_01517	Ribonucleoside-diphosphate reductase 1 subunit alpha	-0.231972	1	0.0491945	0.909567	0.389182	0.270464
BTD92_01518	AIDA-I autotransporter precursor	0.0448114	1	-0.655806	0.064737	-1.09869	0.000371951
BTD92_01519	3-demethylubiquinone-9 3-methyltransferase	0.319098	0.991431	0.471034	0.159351	0.358009	0.270651
BTD92_01520	DNA gyrase subunit A	-0.0781311	1	0.00216588	1	-0.102696	0.757787
BTD92_01521	hypothetical protein	-0.195945	1	-1.18666	0.00566583	-1.34389	0.000851122
BTD92_01522	hypothetical protein	-0.863718	0.991431	-2.11836	0.0107745	-2.27795	0.00108407
BTD92_01523	MG2 domain protein	-0.0628249	1	-1.1493	0.00877827	-1.05052	0.00431856
BTD92_01524	hypothetical protein	-0.456082	1	-0.802015	0.269618	-1.2657	0.02472
BTD92_01525	putative secreted protein	0.130349	1	-0.865638	0.0601414	-1.51238	0.000157578
BTD92_01526	hypothetical protein	0.597953	0.976942	-1.39456	0.0820198	-0.695052	0.311705
BTD92_01527	Acetyl-CoA acetyltransferase	-0.919886	0.905521	-0.346306	0.568319	-0.573587	0.376231
BTD92_01528	Short-chain fatty acids transporter	-1.03136	0.963012	-0.995	0.176717	-1.35767	0.0171651
BTD92_01529	Acetate CoA-transferase subunit beta	-2.09268	0.963012	-2.33196	0.381229	-0.258001	0.921037
BTD92_01530	Acetate CoA-transferase subunit alpha	0	1	2.3118	0.38554	-2.04662	0.184162
BTD92_01531	Transcriptional regulatory protein ZraR	-0.330638	0.963012	-1.31143	0.000108993	-0.968536	0.00380283
BTD92_01532	Sensor protein ZraS	-0.308838	1	-0.486917	0.289213	-0.345412	0.447061
BTD92_01533	Sensor kinase protein RcsC	0.113694	1	-0.0321923	0.942266	-0.128925	0.687725
BTD92_01534	Capsular synthesis regulator component B	-0.206117	1	0.266762	0.430642	0.29891	0.347988
BTD92_01535	Sensor-like histidine kinase RcsD	0.0552912	1	0.247805	0.463163	0.148961	0.674054
BTD92_01536	MicF	-1.16119	0.476751	-1.92154	0.000598366	-1.89063	2.79059e-06
BTD92_01537	Porin OmpC	-0.167384	0.963012	0.146815	0.649332	0.638321	0.101411
BTD92_01538	Thiamine biosynthesis lipoprotein ApbE precursor	0.123982	1	-0.649674	0.0765379	-1.30606	7.5551e-06
BTD92_01539	Regulatory protein of adaptative response	0.138396	1	-1.08746	0.00389517	-1.51646	9.03981e-06
BTD92_01540	Alpha-ketoglutarate-dependent dioxygenase AlkB	0.73277	0.903354	-0.214992	0.720259	-0.959235	0.0276913
BTD92_01541	ABC transporter ATP-binding protein YojI	0.382126	0.958222	1.00805	0.000523949	1.15599	2.30491e-05
BTD92_01542	Malate:quinone oxidoreductase	0.304716	0.991431	-0.475415	0.148375	-0.164643	0.625079
BTD92_01543	Ecotin precursor	-0.27959	0.976822	0.162948	0.680223	0.292857	0.328602
BTD92_01544	hypothetical protein	-0.612786	1	-1.17022	0.340124	0.639877	0.620516
BTD92_01545	ferredoxin-type protein	-0.404733	1	0.871675	0.290537	-0.297113	0.629909
BTD92_01546	assembly protein for periplasmic nitrate reductase	-0.713203	0.992882	1.64179	0.125484	0.212937	0.801067
BTD92_01547	Periplasmic nitrate reductase precursor	-0.546386	0.963012	-0.478699	0.34194	-0.490077	0.295164
BTD92_01548	quinol dehydrogenase periplasmic component	0.588202	1	-1.81785	0.310327	-0.30393	0.833889
BTD92_01549	Putative electron transport protein YccM	0.0700041	1	0.160072	0.764366	-0.4411	0.372725
BTD92_01550	Diheme cytochrome c NapB	-0.334981	1	0.159962	0.843348	-0.257828	0.703517
BTD92_01551	Cytochrome c-type protein NapC	-0.492345	0.739964	-0.75686	0.0142845	-0.521855	0.153498
BTD92_01552	Cytochrome c biogenesis ATP-binding export protein CcmA	-0.454944	0.905521	-0.743429	0.0598421	-0.447453	0.266324
BTD92_01553	Cytochrome c-type biogenesis protein CcmB	0.418828	0.963012	-0.146108	0.777826	0.277215	0.544127
BTD92_01554	Cytochrome c-type biogenesis protein CcmC	0.481857	0.93458	0.633839	0.181704	0.0268159	0.961782
BTD92_01555	Cytochrome c-type biogenesis protein CcmD	1.95017	0.905521	-0.585035	0.586832	-0.297245	0.856045
BTD92_01556	Heme chaperone CcmE	-0.139577	1	0.119579	0.835164	-0.640691	0.0887718
BTD92_01557	Cytochrome c-type biogenesis protein CcmF	0.686983	0.898854	-0.384919	0.452342	-0.250655	0.605274
BTD92_01558	Cytochrome c biogenesis protein CcmG	-0.116534	1	0.16669	0.751971	0.078909	0.881046
BTD92_01559	Cytochrome c-type biogenesis protein CcmH precursor	0.0747454	1	-0.0168007	0.982762	-0.184237	0.619882
BTD92_01560	Nitrate/nitrite response regulator protein NarL	0.444853	0.963012	0.1611	0.673855	0.610121	0.184122
BTD92_01561	Transposase DDE domain protein	0.0231266	1	-0.651092	0.0518444	-0.447809	0.16834
BTD92_01562	putative autotransporter precursor	-0.00987475	1	-0.398981	0.211616	-0.906158	0.00500872
BTD92_01563	tRNA-Pro(ggg)	-0.75142	0.905521	-0.269121	0.656877	0.0381157	0.961034
BTD92_01564	Inner membrane protein YejM	0.243559	0.991431	1.03217	0.00033061	0.881956	0.00179829
BTD92_01565	hypothetical protein	0.215768	1	0.868756	0.00339355	0.825612	0.00246036
BTD92_01566	Nucleoid-associated protein YejK	0.0920165	1	0.136361	0.700718	-0.0986134	0.775766
BTD92_01567	50S ribosomal protein L25	-0.117131	1	-0.0977116	0.823429	0.648403	0.0668927
BTD92_01568	type I restriction enzyme EcoKI subunit R	0.114347	1	0.156405	0.714025	-0.249875	0.527606
BTD92_01569	Ribosomal small subunit pseudouridine synthase A	0.360121	0.963012	0.460056	0.136948	0.51869	0.0611088
BTD92_01570	Sulfonamide resistance protein	0.365718	0.905521	0.424014	0.23482	0.100691	0.79202
BTD92_01571	hypothetical protein	-0.901665	0.508995	-1.0158	0.000434351	-0.837142	0.0101082
BTD92_01572	Glutathione import ATP-binding protein GsiA	0.414228	0.911705	0.99048	0.010783	0.191372	0.618162
BTD92_01573	Inner membrane ABC transporter permease protein YejE	0.52563	0.905521	0.65727	0.116181	0.510134	0.174384
BTD92_01574	Inner membrane ABC transporter permease protein YejB	0.515637	0.905521	0.379499	0.411326	0.163403	0.698849
BTD92_01575	Oligopeptide-binding protein AppA precursor	0.330177	0.93458	0.273229	0.428556	0.254839	0.426897
BTD92_01576	Putative cyclic-di-GMP phosphodiesterase AdrB	0.188479	1	0.854634	0.00895159	0.824173	0.0160379
BTD92_01577	putative endopeptidase Spr precursor	-0.0445065	1	0.556927	0.0782607	1.14969	9.13573e-05
BTD92_01578	Inner membrane protein YeiU	0.00333923	1	-0.0544465	0.906821	-0.0748876	0.835125
BTD92_01579	Putative metal chaperone YciC	0.196476	1	0.389055	0.238114	-0.25875	0.392687
BTD92_01580	Mannitol 2-dehydrogenase	0.0921654	1	-0.605843	0.12571	-1.02631	0.00147638
BTD92_01581	Elongation factor P-like protein	0.0172015	1	0.859049	0.0058873	0.496694	0.0742775
BTD92_01582	Flagellin N-methylase	-0.0483844	1	-0.533422	0.414679	-0.88508	0.195665
BTD92_01583	Sugar efflux transporter B	0.216463	1	-0.793456	0.0598931	-0.49167	0.226139
BTD92_01584	Pseudo-HPr	0.659871	0.69309	1.51021	0.0058873	1.18933	0.00139567
BTD92_01585	Tagatose-6-phosphate kinase	0.362613	0.924731	0.73901	0.0722871	0.478728	0.163759
BTD92_01586	EIIBC-Fru	0.159364	1	0.309801	0.429155	0.27092	0.409363
BTD92_01587	Pseudouridine kinase	-0.469582	1	0.826069	0.39303	-0.46382	0.46722
BTD92_01588	Pseudouridine-5'-phosphate glycosidase	-0.723447	0.991431	-1.14678	0.100699	-1.40768	0.0107189
BTD92_01589	Putative pseudouridine transporter	-0.303222	1	-2.13942	2.50763e-06	-1.58505	0.000236353
BTD92_01590	Regulatory protein YeiL	0.307184	1	0.0540749	0.946655	-0.0109169	0.989398
BTD92_01591	Pyrimidine-specific ribonucleoside hydrolase RihB	-0.586013	0.991869	-1.45712	0.0997833	-1.98545	0.00147355
BTD92_01592	Nucleoside permease NupX	-0.460381	0.983576	-0.427758	0.440566	-1.77926	5.53394e-05
BTD92_01593	Pseudouridine kinase	-0.253862	0.972113	0.0785607	0.870627	-0.303556	0.3812
BTD92_01594	Endonuclease 4	-0.232292	0.985509	-0.0820554	0.834742	0.164485	0.635338
BTD92_01595	hypothetical protein	-0.340475	0.963012	-0.83383	0.0230474	-1.35984	4.97575e-05
BTD92_01596	CysJI operon transcriptional activator	0.150815	1	0.21885	0.61048	0.0344738	0.941236
BTD92_01597	Lysine-specific permease	0.153094	1	1.11778	0.000143419	1.36585	4.61565e-07
BTD92_01598	Colicin I receptor precursor	-0.580452	0.806417	1.0679	0.00382074	0.971611	0.00203079
BTD92_01599	S-formylglutathione hydrolase YeiG	-0.383116	0.9522	-0.916695	0.00390671	-0.885766	0.00794582
BTD92_01600	GTP cyclohydrolase 1	0.016631	1	0.177629	0.630294	0.355667	0.298732
BTD92_01601	putative membrane protein	0.0181124	1	-0.06301	0.924797	-0.457241	0.243226
BTD92_01602	Mgl repressor and galactose ultrainduction factor	-0.21069	1	-0.393403	0.608883	-0.874334	0.101411
BTD92_01603	D-galactose/ D-glucose-binding protein	0.048672	1	0.251525	0.589614	1.00893	0.0200283
BTD92_01604	Galactose/methyl galactoside import ATP-binding protein MglA	0.638827	0.963012	0.243069	0.699336	0.186548	0.720334
BTD92_01605	Galactoside transport system permease protein MglC	-1.07612	0.963012	-0.886844	0.307043	-1.18226	0.0598268
BTD92_01606	NAD-dependent dihydropyrimidine dehydrogenase subunit PreA	0.0770115	1	-1.15288	0.00641732	-1.52456	7.31585e-07
BTD92_01607	NAD-dependent dihydropyrimidine dehydrogenase subunit PreT	-0.340705	1	-1.33642	0.00180859	-1.35471	0.000857365
BTD92_01608	hypothetical protein	0.0259333	1	1.08516	0.00673712	0.891178	0.0510768
BTD92_01609	vancomycin high temperature exclusion protein	0.655262	0.501463	1.01143	0.00098707	1.13967	6.79939e-05
BTD92_01610	Cytidine deaminase	0.725812	0.494201	0.809	0.0544427	1.15274	0.00942307
BTD92_01611	Inner membrane protein YohK	-0.172815	1	-0.612954	0.213212	-0.917232	0.0171589
BTD92_01612	holin-like protein	-0.193631	1	-0.180364	0.659537	-0.795615	0.0168486
BTD92_01613	putative tRNA-dihydrouridine synthase	0.00130006	1	-0.150332	0.677824	-0.346891	0.264812
BTD92_01614	Multidrug resistance outer membrane protein MdtP precursor	0.652211	0.905521	-0.896581	0.0927567	-1.26035	0.00362263
BTD92_01615	3-oxoacyl-[acyl-carrier-protein] reductase FabG	0.342415	0.963012	0.196583	0.721851	-0.314082	0.442098
BTD92_01616	Inner membrane protein YohD	0.0389351	1	-0.447732	0.227903	-0.427966	0.235524
BTD92_01617	Inner membrane protein YohC	-0.313085	1	-1.09737	0.0523176	-1.61629	0.000238714
BTD92_01618	D-alanyl-D-alanine endopeptidase precursor	0.722503	0.507623	0.447234	0.176119	0.403759	0.212637
BTD92_01619	D-lactate dehydrogenase	0.0462443	1	-0.31027	0.381229	-0.75539	0.037513
BTD92_01620	Periplasmic beta-glucosidase precursor	0.0642735	1	0.00119375	1	-0.319714	0.299838
BTD92_01621	Putative osmoprotectant uptake system substrate-binding protein OsmF precursor	0.108688	1	-0.0714016	0.879096	-0.0768762	0.859243
BTD92_01622	Putative osmoprotectant uptake system permease protein YehY	0.169504	1	0.324474	0.499597	-0.300555	0.527436
BTD92_01623	Putative osmoprotectant uptake system ATP-binding protein YehX	0.362393	0.976822	0.463444	0.274913	0.146316	0.746717
BTD92_01624	Putative osmoprotectant uptake system permease protein YehW	0.208846	1	0.691648	0.223953	0.557685	0.276978
BTD92_01625	hypothetical protein	0.290095	1	-0.843317	0.20007	-1.22133	0.0284181
BTD92_01626	HTH-type transcriptional repressor YcgE	0.163628	1	-0.519394	0.231244	-0.634556	0.0441037
BTD92_01627	Sensor histidine kinase YehU	0.385954	0.905521	0.394704	0.221057	0.710037	0.0408215
BTD92_01628	Transcriptional regulatory protein YehT	0.327454	0.963012	0.628657	0.0685801	0.836375	0.0259782
BTD92_01629	hypothetical protein	0.529097	0.905521	0.600942	0.0918811	0.351281	0.276978
BTD92_01630	putative lipoprotein YehR precursor	-0.980668	0.684963	-0.289094	0.577943	0.119945	0.815036
BTD92_01631	SWIM zinc finger	-0.343821	1	-0.772898	0.156004	-1.22807	0.00739523
BTD92_01632	Mg-chelatase subunit ChlD	-0.863682	0.991431	-1.98165	0.0925656	-1.74713	0.0329691
BTD92_01633	hypothetical protein	-0.498018	0.963012	-1.98913	3.36434e-06	-1.89048	4.70837e-07
BTD92_01634	gas vesicle protein GvpN	-1.92989	0.275004	-1.3846	0.00610766	-1.86838	2.21721e-05
BTD92_01635	OrzO-P	0	1	-2.32542	0.381229	0	1
BTD92_01636	hypothetical protein	-2.09268	0.963012	-0.397775	0.802976	-0.286566	0.885651
BTD92_01637	hypothetical protein	-0.338263	0.983576	-0.406982	0.336234	-1.60342	5.69231e-06
BTD92_01638	hypothetical protein	-1.95353	0.858858	-0.959563	0.456277	-1.71424	0.0592178
BTD92_01639	hypothetical protein	-0.427438	0.963012	-0.872511	0.027844	-1.70469	2.30214e-07
BTD92_01640	WGR domain protein	-0.506918	0.905521	-0.791002	0.0142689	-1.04326	0.000370356
BTD92_01641	Methionine--tRNA ligase	-0.276583	0.963516	-0.504911	0.115082	-0.503848	0.083522
BTD92_01642	Cell division inhibitor MinD	0.584405	0.739964	0.717487	0.158039	0.538543	0.0604989
BTD92_01643	hypothetical protein	-1.05508	0.420185	0.618535	0.125601	0.239206	0.610898
BTD92_01644	fimbrial chaperone protein	-4.36425	0.503267	-0.18048	0.885175	-0.303817	0.833889
BTD92_01645	Chaperone protein EcpD precursor	-2.09265	0.963012	-2.32542	0.381229	-3.32206	0.138654
BTD92_01646	Heat shock protein E	-0.625887	0.905521	-0.744007	0.0614291	-1.48856	4.34534e-05
BTD92_01647	putative fimbrial-like adhesin protein StcD	-0.227224	1	-0.941083	0.0272759	-1.32814	0.000251301
BTD92_01648	Nickel/cobalt homeostasis protein RcnB precursor	-0.238824	1	0.410577	0.268139	1.01977	0.000279443
BTD92_01649	Nickel/cobalt efflux system RcnA	-0.315489	0.972113	-0.442932	0.264501	-0.203134	0.627207
BTD92_01650	Transcriptional repressor RcnR	-0.436436	0.898854	-0.76507	0.0280157	-1.08903	0.000772
BTD92_01651	TPP	-0.774479	0.368502	-1.10922	0.00050212	-1.78771	4.20631e-10
BTD92_01652	Hydroxyethylthiazole kinase	-0.542518	0.905521	-1.5022	5.03123e-05	-1.62279	3.33081e-07
BTD92_01653	Hydroxymethylpyrimidine/phosphomethylpyrimidine kinase	0.593616	0.963012	-1.23152	0.0229702	-1.02343	0.00648507
BTD92_01654	Lysozyme M1 precursor	-0.446361	0.888897	-0.695298	0.0357094	-0.866861	0.00560474
BTD92_01655	putative HTH-type transcriptional regulator YegW	-0.233522	1	-0.375057	0.325277	-0.943577	0.00347191
BTD92_01656	2-dehydro-3-deoxygluconokinase	-0.721579	0.963012	-2.17915	0.000198522	-1.69635	0.00036549
BTD92_01657	ADP-ribosyl-[dinitrogen reductase] hydrolase	0.0393406	1	-0.32895	0.527148	-0.350631	0.444437
BTD92_01658	Putative nucleoside transporter YegT	0.465921	0.963012	-0.554853	0.288406	-0.893445	0.0203845
BTD92_01659	Fructose-bisphosphate aldolase class 1	0.0985332	1	0.551187	0.145488	0.451216	0.15972
BTD92_01660	D-tagatose-1%2C6-bisphosphate aldolase subunit GatY	0.403747	0.905521	2.09598	3.03025e-12	2.48314	3.59535e-10
BTD92_01661	D-tagatose-1%2C6-bisphosphate aldolase subunit GatZ	0.0255062	1	1.3841	0.000551414	1.58997	0.000273192
BTD92_01662	D-tagatose-1%2C6-bisphosphate aldolase subunit GatZ	0.323059	0.990583	1.52101	0.000772916	1.82165	0.000560505
BTD92_01663	PTS system galactitol-specific transporter subunit IIA	0.0943867	1	1.79005	0.0200128	1.72854	0.00545141
BTD92_01664	Galactitol-specific phosphotransferase enzyme IIB component	0.238473	1	0.826561	0.284215	1.61487	0.0447307
BTD92_01665	PTS system galactitol-specific EIIC component	-0.112462	1	-0.0079508	0.999665	-0.48349	0.277796
BTD92_01666	Galactitol-1-phosphate 5-dehydrogenase	-0.719507	0.701564	-0.783855	0.0458268	-0.797016	0.0149809
BTD92_01667	Lactose phosphotransferase system repressor	-0.0185394	1	0.126399	0.731111	0.0764661	0.856526
BTD92_01668	putative transposase OrfB	0.037117	1	-1.25614	0.000568216	-0.928766	0.0048946
BTD92_01669	Transposase	-0.433895	0.963012	-0.639574	0.110979	-0.559737	0.114027
BTD92_01670	Glucitol operon repressor	-0.723576	0.991431	-1.06523	0.112237	-2.07269	0.000695667
BTD92_01671	Lipid kinase YegS	0.0938068	1	0.913601	0.0199516	0.576394	0.0837821
BTD92_01672	hypothetical protein	0.0782321	1	-0.134291	0.816886	-0.221914	0.724169
BTD92_01673	DNA-binding transcriptional regulator	0.278316	0.968481	0.301077	0.513181	0.112619	0.782652
BTD92_01674	CyaR_RyeE	0.643907	0.963012	-0.267107	0.796082	0.914515	0.277809
BTD92_01675	putative protease YhbU precursor	-0.0121364	1	-0.536403	0.233781	-1.00141	0.000329338
BTD92_01676	tryptophanyl-tRNA synthetase	0.199629	1	0.23871	0.562401	0.0643602	0.889204
BTD92_01677	Transcriptional regulatory protein BaeR	0.15774	1	0.687979	0.028704	0.1018	0.782479
BTD92_01678	Signal transduction histidine-protein kinase BaeS	0.311303	0.963012	0.687528	0.0360664	0.0898866	0.82271
BTD92_01679	Putative multidrug resistance protein MdtD	0.374405	0.953709	0.586798	0.160486	-0.526742	0.15801
BTD92_01680	Multidrug transporter MdtC	0.121425	1	-0.167627	0.724557	-0.613502	0.0623889
BTD92_01681	Multidrug transporter MdtB	-0.145504	1	-0.554785	0.150019	-0.827848	0.00828683
BTD92_01682	Multidrug transporter MdtA	0.100641	1	-0.510633	0.181372	-0.716665	0.0219074
BTD92_01683	hypothetical protein	0.0681962	1	-0.577955	0.582558	-2.09728	0.0275663
BTD92_01684	QUAD	0.0804331	1	-1.62915	0.00772619	-1.7094	0.00101318
BTD92_01685	QUAD	0.0766844	1	-2.0656	0.000517829	-2.43536	7.2533e-06
BTD92_01686	putative protein encoded in toxicity protection region of plasmid R478%2C contains von Willebrand factor (vWF) domain	-1.30866	0.518044	-0.675205	0.197908	-0.843632	0.0738894
BTD92_01687	hypothetical protein	-1.68946	0.502762	-0.328758	0.701564	-1.61688	0.00112214
BTD92_01688	hypothetical protein	-0.227245	1	-1.27825	0.000407767	-1.23793	0.000144753
BTD92_01689	putative protein with protein kinase and helix-hairpin-helix DNA-binding domains	-0.158364	1	-0.897363	0.00758874	-1.26266	4.65133e-05
BTD92_01690	Heat shock protein 70	-0.327108	0.963012	-1.06386	0.000296199	-0.973783	0.000631593
BTD92_01691	DNA-3-methyladenine glycosylase 2	0.303796	1	-0.319039	0.577141	-0.679566	0.0887718
BTD92_01692	putative diguanylate cyclase YegE	0.399696	0.905521	0.944084	0.00621579	0.149537	0.670688
BTD92_01693	Uridine kinase	0.657318	0.684078	1.25985	2.45336e-05	0.863237	0.00136856
BTD92_01694	Deoxycytidine triphosphate deaminase	0.315625	0.963012	0.120423	0.780851	0.252	0.485864
BTD92_01695	putative assembly protein	0.337503	0.963012	0.510406	0.0927567	0.178669	0.575295
BTD92_01696	Hemolysin C	-0.0297918	1	-0.140736	0.720259	-0.299327	0.360684
BTD92_01697	JUMPstart	-2.30273	0.699108	-1.35437	0.25434	0.0862436	0.960091
BTD92_01698	polysaccharide export protein Wza	-1.26239	0.95869	-0.993359	0.241823	-0.393768	0.641819
BTD92_01699	Low molecular weight protein-tyrosine-phosphatase wzb	0.609542	1	-0.40259	0.798564	-1.21206	0.396791
BTD92_01700	Tyrosine-protein kinase wzc	-0.543675	0.991431	-1.63007	0.0146227	-1.34466	0.00756098
BTD92_01701	Chondroitin polymerase	-0.531118	1	-0.668313	0.558191	-2.0639	0.00240927
BTD92_01702	Serine acetyltransferase	0.588202	1	-0.944767	0.558191	-1.16279	0.177708
BTD92_01703	putative glycosyl transferase	1.40843	0.963012	-1.22008	0.345177	-1.84984	0.0198533
BTD92_01704	putative colanic acid biosynthesis protein	-0.0822515	1	-1.2202	0.0498403	-1.59144	0.000402157
BTD92_01705	PGL/p-HBAD biosynthesis glycosyltransferase/MT3031	0.629019	0.996292	-1.74532	0.0441157	-1.06809	0.191606
BTD92_01706	Galactoside O-acetyltransferase	-2.09265	0.963012	-3.70588	0.107446	-1.12059	0.566502
BTD92_01707	GDP-mannose 4%2C6-dehydratase	-0.339544	1	-1.64151	0.0534652	-0.983214	0.181815
BTD92_01708	GDP-L-fucose synthase	-3.43243	0.822877	-3.18378	0.197297	-1.15496	0.18382
BTD92_01709	GDP-mannose mannosyl hydrolase	-0.313534	1	-2.32542	0.381229	-3.00799	0.0167604
BTD92_01710	Glycosyltransferase KanE	-1.07635	0.963012	-1.23877	0.182524	-1.50314	0.0563696
BTD92_01711	Mannose-1-phosphate guanylyltransferase 1	1.05671	0.905521	-1.37565	0.0319528	-0.403559	0.583584
BTD92_01712	Phosphomannomutase/phosphoglucomutase	0.498053	1	-0.828368	0.281464	-1.51953	0.0210276
BTD92_01713	UDP-glucose:undecaprenyl-phosphate glucose-1-phosphate transferase	-0.143338	1	-2.0436	0.00584278	-0.867344	0.199608
BTD92_01714	Lipopolysaccharide biosynthesis protein WzxC	-0.330634	1	-0.916977	0.081394	-0.631047	0.177916
BTD92_01715	colanic acid biosynthesis protein	0.0734095	1	-2.24374	0.0155577	-1.72885	0.00355911
BTD92_01716	GDP-mannose-dependent alpha-(1-6)-phosphatidylinositol monomannoside mannosyltransferase	-0.534323	0.963012	-1.63621	0.0010827	-1.72146	0.000152924
BTD92_01717	putative colanic acid biosynthesis protein	-0.561354	0.875206	-0.448654	0.283022	-0.649623	0.0616615
BTD92_01718	UTP--glucose-1-phosphate uridylyltransferase	0.0762045	1	0.811321	0.00718518	0.823725	0.00189429
BTD92_01719	JUMPstart	-0.0956944	1	0.79554	0.0124893	0.919125	0.00320746
BTD92_01720	dTDP-glucose 4%2C6-dehydratase	0.0608395	1	0.620152	0.0714736	0.702276	0.0129864
BTD92_01721	dTDP-4-dehydrorhamnose reductase	-0.0802029	1	0.716296	0.0495694	0.574349	0.0635741
BTD92_01722	Glucose-1-phosphate thymidylyltransferase 1	-0.111731	1	0.535067	0.107446	0.716868	0.0184444
BTD92_01723	dTDP-4-dehydrorhamnose 3%2C5-epimerase	-0.0590463	1	0.773473	0.0180688	0.859417	0.00228627
BTD92_01724	Putative O-antigen transporter	0.275498	1	0.870452	0.00601375	1.0245	0.000229396
BTD92_01725	UDP-galactopyranose mutase	0.153122	1	0.565186	0.0646999	0.621842	0.113013
BTD92_01726	hypothetical protein	0.35407	0.991431	0.587753	0.0689797	0.738386	0.0191457
BTD92_01727	Beta-1%2C6-galactofuranosyltransferase WbbI	0.365348	0.970863	1.2348	2.34831e-05	1.19456	4.74948e-05
BTD92_01728	Galactoside O-acetyltransferase	0.221819	1	0.912493	0.00380099	0.957857	0.00208383
BTD92_01729	N-acetyl-alpha-D-glucosaminyl L-malate synthase BshA	-0.192062	1	0.464649	0.180815	0.54739	0.0472862
BTD92_01730	Rhamnosyltransferase WbbL	-0.114421	1	0.184946	0.650591	0.460119	0.159478
BTD92_01731	Transposase DDE domain protein	-0.0529439	1	-0.697153	0.0259062	-0.563109	0.087433
BTD92_01732	Rhamnosyltransferase WbbL	-0.277712	0.972113	-0.381837	0.232807	-0.252705	0.428785
BTD92_01733	6-phosphogluconate dehydrogenase%2C decarboxylating	0.0617172	1	2.14085	3.0348e-14	2.02986	2.34404e-08
BTD92_01734	UDP-glucose 6-dehydrogenase	-0.475366	0.812387	0.0296536	0.952652	-0.121051	0.735716
BTD92_01735	Polysaccharide antigen chain regulator	0.257424	0.963012	0.424194	0.150116	0.396306	0.244379
BTD92_01736	Phosphoribosyl-ATP pyrophosphatase	-0.193836	1	0.00861422	0.999349	-0.140694	0.750217
BTD92_01737	Imidazole glycerol phosphate synthase subunit HisF	0.185068	1	0.119141	0.824199	-0.370494	0.322236
BTD92_01738	1-(5-phosphoribosyl)-5-[(5-phosphoribosylamino)methylideneamino] imidazole-4-carboxamide isomerase	0.37127	1	-0.30114	0.627808	-1.03823	0.0403486
BTD92_01739	Imidazole glycerol phosphate synthase subunit HisH	0.901854	0.726872	-0.181753	0.785061	-1.3117	0.0023935
BTD92_01740	Histidine biosynthesis bifunctional protein HisB	0.0481654	1	-0.664179	0.0934537	-0.740498	0.0252165
BTD92_01741	Histidinol-phosphate aminotransferase	-0.283757	1	0.119304	0.851381	-0.69899	0.1908
BTD92_01742	Histidinol dehydrogenase	0.918089	0.701564	-0.66963	0.185863	-0.896918	0.0593003
BTD92_01743	ATP phosphoribosyltransferase	0.124201	1	0.0674147	0.88316	-0.570201	0.077521
BTD92_01744	His_leader	0.30824	1	0.341959	0.497398	-0.46822	0.309407
BTD92_01745	Antitoxin YefM	-0.0434531	1	-0.116232	0.779956	-0.258832	0.412082
BTD92_01746	Toxin YoeB	-0.0854384	1	0.0232093	0.974234	-0.177717	0.621215
BTD92_01747	nucleotide sugar dehydrogenase	-0.0922239	1	-0.210796	0.562583	-0.49767	0.091013
BTD92_01748	HTH-type transcriptional activator AllS	-0.237595	0.991431	-0.578167	0.0948866	-1.20847	0.00115601
BTD92_01749	STnc240	-0.0147074	1	0.5303	0.1915	-0.12619	0.783927
BTD92_01750	Low-affinity putrescine importer PlaP	0.129196	1	0.41637	0.261703	0.207235	0.551524
BTD92_01751	putative inner membrane protein	0.994826	0.752756	-1.93503	0.000181649	-0.334607	0.332835
BTD92_01752	selenium metabolism protein YedF	0.708371	0.905521	-1.20124	0.00876993	0.258883	0.537223
BTD92_01753	Exodeoxyribonuclease I	0.126135	1	-0.0678564	0.866566	-0.460296	0.15801
BTD92_01754	D-alanyl-D-alanine carboxypeptidase DacD precursor	0.00512039	1	-0.61004	0.0525324	-0.682345	0.0635741
BTD92_01755	DNA gyrase inhibitor	-0.442041	0.911705	-0.11203	0.804956	-0.296693	0.539008
BTD92_01756	Inner membrane protein YeeA	-0.010452	1	-0.331417	0.338814	-0.259465	0.450521
BTD92_01757	hypothetical protein	0.632795	0.905521	0.853964	0.00704413	1.5142	1.60258e-08
BTD92_01758	hypothetical protein	-0.963504	0.561507	-2.15379	5.14927e-08	-1.59152	0.00010489
BTD92_01759	Toxin YeeV	-3.8137	0.701564	-2.55373	0.0723491	-0.822536	0.610898
BTD92_01760	Antitoxin YeeU	0	1	0	1	0	1
BTD92_01761	hypothetical protein	0	1	0	1	0	1
BTD92_01762	DNA repair protein RadC	-0.80926	1	-3.18378	0.197297	-3.69151	0.000766929
BTD92_01763	Inner membrane protein YeeR	-0.0771601	1	-0.429114	0.302239	-0.685367	0.0519152
BTD92_01764	Fluffing protein	0.292684	0.970863	0.665185	0.0955863	0.575548	0.0798103
BTD92_01765	IS102	0.156457	1	0.995491	0.0163946	0.557409	0.141879
BTD92_01766	putative GTPase	-0.732063	0.918671	-0.636532	0.270556	-1.38248	0.00464044
BTD92_01767	IS2 repressor TnpA	-0.25325	0.999153	0.0713565	0.891036	-0.459654	0.189759
BTD92_01768	IS2 transposase TnpB	-0.079917	1	-0.769969	0.0557159	-0.692728	0.0353018
BTD92_01769	Hemin receptor precursor	-0.794331	0.752756	-0.120998	0.856175	-0.580634	0.178663
BTD92_01770	Transposase DDE domain protein	-0.233821	0.994441	-0.678874	0.0327822	-0.513186	0.102241
BTD92_01771	Adenosylcobinamide kinase	0.291093	0.976942	-0.334014	0.54414	-0.551044	0.186274
BTD92_01772	Cobalamin synthase	1.64226	0.0162717	0.553469	0.53748	-0.259307	0.641911
BTD92_01773	Nicotinate-nucleotide--dimethylbenzimidazole phosphoribosyltransferase	0.717496	0.579516	-0.292061	0.562487	-0.748092	0.0611088
BTD92_01774	putative L%2CD-transpeptidase ErfK/SrfK precursor	-0.138421	1	-0.497934	0.150393	-0.764954	0.0171589
BTD92_01775	tRNA-Asn(gtt)	-0.655352	0.763621	-0.51359	0.149753	-0.561764	0.0988176
BTD92_01776	HTH-type transcriptional regulator GltC	-0.583861	0.905521	-0.784708	0.0531294	-0.727456	0.0539048
BTD92_01777	HTH-type transcriptional regulator cbl	-0.401919	0.963012	-1.36291	0.000297768	-1.32549	5.10453e-05
BTD92_01778	tRNA-Asn(gtt)	-0.848554	0.314187	-1.17912	0.000176725	-1.2376	2.62619e-05
BTD92_01779	Multidrug-efflux transporter	0.167527	1	-0.184875	0.680236	-0.858531	0.0153843
BTD92_01780	tRNA-Asn(gtt)	-0.808235	0.260161	-0.879308	0.00706383	-0.620082	0.0541927
BTD92_01781	putative transcriptional regulatory protein YeeN	0.127906	1	1.1145	7.3258e-05	1.13544	0.000179258
BTD92_01782	AMP nucleosidase	-0.173267	1	-0.473763	0.123499	-0.463042	0.130313
BTD92_01783	Inner membrane metabolite transport protein YhjE	0.235362	0.96557	0.360749	0.290537	0.180939	0.596728
BTD92_01784	hypothetical protein	-0.299026	1	-0.913838	0.0419409	-1.37174	0.00139637
BTD92_01785	Invasin	-0.249455	0.963012	-0.825126	0.00544099	-0.925465	0.00113449
BTD92_01786	hypothetical protein	-1.12077	0.511908	-2.79959	9.77427e-11	-2.97334	2.32174e-15
BTD92_01787	tRNA-Asn(gtt)	-0.808259	0.408616	-0.337792	0.346211	-0.512601	0.113196
BTD92_01788	Mlc titration factor A	-0.0503347	1	0.707009	0.0189168	0.564811	0.0592178
BTD92_01789	tRNA-Ser(cga)	-0.318419	0.963012	-1.40545	0.000136567	-0.431063	0.171884
BTD92_01790	Cytochrome b561 homolog 1 hypothetical protein	-0.106309	1	-0.83124	0.0229978	-0.847299	0.00537147
BTD92_01791	Cadmium-induced protein ZinT	0.0125928	1	0.392321	0.33022	0.0606301	0.891221
BTD92_01792	Flavocytochrome YedZ	-0.108087	1	-1.19758	0.00195839	-1.44917	7.029e-05
BTD92_01793	Sulfoxide reductase catalytic subunit YedY precursor	-0.439111	0.963012	-0.416731	0.317542	-0.873285	0.00861856
BTD92_01794	5-hydroxyisourate hydrolase precursor	-0.344387	0.991431	-0.0913647	0.870011	-0.747058	0.0438053
BTD92_01795	putative transcriptional regulatory protein YedW	-0.000521817	1	0.247001	0.478572	0.217145	0.544338
BTD92_01796	putative sensor-like histidine kinase YedV	0.278975	0.965137	0.613705	0.0626454	0.194541	0.553689
BTD92_01797	Molecular chaperone Hsp31 and glyoxalase 3	-0.456861	0.896196	-1.02841	0.000421708	-0.885643	0.00162447
BTD92_01798	Porin OmpN	-0.994375	0.905521	-1.98724	0.000784426	-0.96794	0.119632
BTD92_01799	hypothetical protein	0.0682081	1	-2.20319	0.0534988	1.10091	0.550526
BTD92_01800	Porin ompk36	-0.320183	0.987537	-0.509424	0.254637	-1.21083	0.00123422
BTD92_01801	rseX	0	1	0	1	0	1
BTD92_01802	Inner membrane protein YedR	-0.386646	0.938731	-1.21872	0.000154986	-1.59977	4.78065e-08
BTD92_01803	putative hydrolase	0.0326336	1	-0.818788	0.0317037	-1.09683	0.000684703
BTD92_01804	DNA-cytosine methyltransferase	0.201081	1	0.409138	0.20155	0.403021	0.187036
BTD92_01805	Very short patch repair protein	0.450462	0.963012	-0.0854117	0.879096	-0.240074	0.610898
BTD92_01806	putative inner membrane transporter YedA	0.00441108	1	0.490579	0.423137	-0.75823	0.256194
BTD92_01807	Inner membrane protein YedI	0.596348	0.695902	-0.367173	0.570931	-0.539154	0.197641
BTD92_01808	putative small protein	0.592867	0.752756	-0.411316	0.622275	-1.32341	0.0107694
BTD92_01809	putative diguanylate cyclase YedQ	0.262255	0.979938	-0.0125212	0.991484	-0.0638477	0.874354
BTD92_01810	Putative mannosyl-3-phosphoglycerate phosphatase	-0.0628907	1	-0.808488	0.047393	-1.42559	7.57675e-06
BTD92_01811	DsrA	-1.02004	0.614307	0.0963466	0.860985	0.0502624	0.93803
BTD92_01812	hypothetical protein	0.275558	0.997486	-0.464239	0.273076	-0.0953862	0.862643
BTD92_01813	Dextransucrase DSRB	-0.39502	0.963012	-0.055161	0.892967	-0.183048	0.631796
BTD92_01814	Colanic acid capsular biosynthesis activation protein A	0.164295	1	-0.291797	0.486602	0.41285	0.232853
BTD92_01815	Flagellar biosynthetic protein FliR	-0.328128	1	1.52131	0.197297	0.366315	0.682981
BTD92_01816	Flagellar biosynthetic protein FliQ	-0.80926	1	-1.48984	0.271554	0.389339	0.785284
BTD92_01817	Flagellar biosynthetic protein FliP precursor	-0.612797	1	1.6278	0.0820198	2.86792	0.0017966
BTD92_01818	Flagellar protein FliO	0.243427	1	0.56372	0.49029	1.55842	0.0133158
BTD92_01819	Flagellar motor switch protein FliN	0.530536	1	4.08188	0.0614291	1.48325	0.143774
BTD92_01820	Flagellar motor switch protein FliM	-0.229478	1	1.64453	0.0738281	1.61503	0.00591988
BTD92_01821	flagellar basal body-associated protein FliL	-0.238883	1	1.20561	0.196211	3.44528	3.53408e-05
BTD92_01822	Flagellar hook-length control protein	-0.608563	0.963012	1.70164	0.0374262	0.907083	0.107338
BTD92_01823	Flagellar FliJ protein	0.733873	0.905521	3.08033	0.000944726	2.95059	0.000141349
BTD92_01824	Flagellum-specific ATP synthase	0.177401	1	2.21477	0.0168965	0.0672222	0.934365
BTD92_01825	Flagellar assembly protein FliH	-0.15244	1	1.26658	0.0234645	1.8849	0.000134616
BTD92_01826	Flagellar motor switch protein FliG	0.926939	0.548924	1.63368	0.000363977	2.35628	8.85382e-08
BTD92_01827	Flagellar M-ring protein	0.279072	1	2.05727	7.30341e-07	2.61083	1.79378e-09
BTD92_01828	Flagellar hook-basal body complex protein FliE	0.144061	1	2.21008	0.0190196	2.16063	0.00211544
BTD92_01829	hypothetical protein	-0.0147491	1	-0.515545	0.61184	0.556312	0.529517
BTD92_01830	hypothetical protein	-1.8616	0.508519	-0.450971	0.533832	-1.52378	0.0045016
BTD92_01831	putative N-acetyltransferase YsnE	0.0229728	1	0.0891871	0.856824	-0.422797	0.260944
BTD92_01832	hypothetical protein	-0.0552895	1	-0.179865	0.752312	-0.780505	0.0709415
BTD92_01833	Sulfurtransferase TusA	-0.44854	1	-0.588456	0.368674	0.112008	0.875298
BTD92_01834	putative inner membrane protein	-0.0920246	1	-1.03166	0.00475682	-0.318117	0.386811
BTD92_01835	lipoprotein	-0.223676	1	0.818511	0.00676227	0.712851	0.0458107
BTD92_01836	Alpha-amylase precursor	-0.166701	1	0.162413	0.639836	-0.180084	0.56646
BTD92_01837	Flagellar protein FliT	-0.0411724	1	-0.484463	0.568983	-0.235391	0.746717
BTD92_01838	Flagellar protein FliS	-0.532238	1	0.118196	0.909653	-0.322282	0.700506
BTD92_01839	Flagellar cap protein	-0.44282	0.963012	-0.251936	0.679701	-1.07298	0.0242731
BTD92_01840	Flagellin	-0.211178	0.997028	-0.993638	0.000866076	-1.25313	1.8386e-05
BTD92_01841	Sigma-F factor	-0.387013	0.963012	1.64578	0.000782842	2.88202	3.0452e-10
BTD92_01842	Regulator of sigma S factor FliZ	-0.381337	0.963012	0.78174	0.18552	0.429917	0.34208
BTD92_01843	Sulfate starvation-induced protein 7	0.42372	0.963012	-0.364438	0.389982	-0.533609	0.0639906
BTD92_01844	D-cysteine desulfhydrase	-0.207115	0.997028	-0.495779	0.146494	-0.682198	0.0201493
BTD92_01845	Inner membrane amino-acid ABC transporter permease protein YecS	0.310912	0.963012	-0.136711	0.776159	-0.191434	0.625549
BTD92_01846	Arginine transport ATP-binding protein ArtM	0.213897	1	0.106461	0.817973	0.190022	0.613638
BTD92_01847	Regulatory protein SdiA	-0.191676	1	-0.271284	0.447852	-0.584823	0.0561426
BTD92_01848	hypothetical protein	-0.147842	1	1.1005	0.00195309	0.873933	0.00652538
BTD92_01849	Response regulator UvrY	0.226246	1	0.350892	0.295463	0.537036	0.0627494
BTD92_01850	Excinuclease ABC subunit C	0.391962	0.905521	0.632794	0.0452866	0.690701	0.0202829
BTD92_01851	CDP-diacylglycerol--glycerol-3-phosphate 3-phosphatidyltransferase	0.38794	0.93458	0.464647	0.17388	0.440826	0.155747
BTD92_01852	tRNA-Gly(gcc)	0.11136	1	-0.0974043	0.813232	0.107553	0.76765
BTD92_01853	tRNA-Cys(gca)	-0.273241	1	0.245424	0.460292	0.120659	0.76665
BTD92_01854	tRNA-Leu(taa)	-0.46272	0.963012	-0.187446	0.614212	-0.220916	0.540402
BTD92_01855	preprotein translocase subunit SecA	-0.217876	1	-0.452547	0.157389	-0.599743	0.0641584
BTD92_01856	Tyrosine permease	-0.0113694	1	0.191763	0.64446	-0.589921	0.0876811
BTD92_01857	putative metal-binding protein	-0.694923	0.858858	-0.964314	0.0196815	-1.16863	0.000395485
BTD92_01858	Ferritin-1	-0.367038	0.963012	-0.551843	0.0761427	-0.900575	0.00116016
BTD92_01859	hypothetical protein	-0.283003	1	-0.31562	0.707793	-0.323769	0.588586
BTD92_01860	hypothetical protein	-0.372595	0.963012	0.552939	0.147521	0.602779	0.0351523
BTD92_01861	Ferritin-1	-0.226573	1	-0.394475	0.37788	-0.159581	0.697514
BTD92_01862	L-arabinose-binding periplasmic protein precursor	-0.502252	0.963012	-0.890086	0.0697277	-1.12842	0.0156359
BTD92_01863	Arabinose import ATP-binding protein AraG	-1.03022	0.723853	-0.602714	0.266604	-1.40994	0.00113527
BTD92_01864	Ribose transport system permease protein RbsC	-0.449503	0.963012	-1.86459	5.40355e-06	-1.11751	0.00235006
BTD92_01865	Trehalose-6-phosphate phosphatase	-0.0734867	1	0.0200089	0.972027	-0.214959	0.516051
BTD92_01866	Alpha%2Calpha-trehalose-phosphate synthase [UDP-forming]	-0.177989	1	0.154693	0.672632	0.0662452	0.86924
BTD92_01867	Universal stress protein C	-0.335788	0.963012	0.214527	0.616943	0.72729	0.0411146
BTD92_01868	Flagellar transcriptional regulator FlhD	0.242548	1	1.17792	0.0125111	1.31398	0.00142435
BTD92_01869	Flagellar transcriptional regulator FlhC	-0.024283	1	1.47986	0.000157427	1.54925	1.47664e-05
BTD92_01870	Chemotaxis protein MotA	-1.28468	0.905521	-0.8557	0.259047	-0.411912	0.579703
BTD92_01871	Chemotaxis protein MotB	-0.139363	1	-0.845063	0.250464	-1.04361	0.0691752
BTD92_01872	Chemotaxis protein CheA	0.339009	1	-0.0674881	0.934413	-0.170841	0.806137
BTD92_01873	Chemotaxis protein CheW	0.0863251	1	-0.32161	0.582837	-0.370485	0.489874
BTD92_01874	C0465	-2.91279	0.905521	0	1	-2.45956	0.313036
BTD92_01875	Aspartate chemoreceptor protein	0.319009	1	-1.10705	0.219559	-1.92852	0.00235873
BTD92_01876	Dipeptide chemoreceptor protein	0.327265	1	0.0997284	0.918955	-0.389963	0.538493
BTD92_01877	Chemotaxis protein methyltransferase	1.13084	0.963012	-0.571509	0.659537	-0.303018	0.833889
BTD92_01878	Chemotaxis response regulator protein-glutamate methylesterase	0.433335	0.973712	-0.01523	0.994867	-0.959283	0.0402097
BTD92_01879	Chemotaxis protein CheY	0.0633972	1	-0.00767905	0.999881	0.0691048	0.882112
BTD92_01880	chemotaxis regulator CheZ	-0.473722	0.963012	-1.25288	0.00488686	-0.400726	0.426075
BTD92_01881	Flagellar biosynthetic protein FlhB	0.955851	0.905521	0.787913	0.340316	0.257474	0.721483
BTD92_01882	Flagellar biosynthesis protein FlhA	-0.24201	1	-0.313753	0.498197	-0.58744	0.109128
BTD92_01883	Flagellar protein FlhE precursor	0.636863	0.99409	-0.654959	0.464883	0.021403	0.985831
BTD92_01884	hypothetical protein	-0.310632	0.991431	-0.735726	0.0778688	-0.852508	0.0345822
BTD92_01885	Arginine--tRNA ligase	0.15117	1	0.490049	0.124369	0.232593	0.447462
BTD92_01886	YecM protein	0.000927392	1	-0.452891	0.220988	-0.0899861	0.826755
BTD92_01887	Copper homeostasis protein CutC	-0.09942	1	0.55435	0.154553	0.20877	0.620173
BTD92_01888	Cytochrome c-type protein TorY	-0.143738	1	-0.204981	0.700913	-0.89926	0.0296793
BTD92_01889	Trimethylamine-N-oxide reductase 2 precursor	-0.430273	0.918487	-0.70872	0.0322705	-1.31899	8.76217e-06
BTD92_01890	tRNA (mo5U34)-methyltransferase	0.214542	0.996252	0.409954	0.186935	-0.221427	0.474593
BTD92_01891	tRNA (cmo5U34)-methyltransferase	0.366377	0.916503	-0.0659573	0.866037	-0.466273	0.111
BTD92_01892	Inner membrane protein YecN	-0.150991	1	-0.494243	0.198969	-0.337569	0.328641
BTD92_01893	hypothetical protein	0.220704	1	0.869735	0.0409936	-0.160052	0.725888
BTD92_01894	Isochorismatase family protein YecD	-0.164104	1	-0.230968	0.577788	-0.0307101	0.947943
BTD92_01895	Aspartate--tRNA ligase	0.161667	1	-0.455981	0.186651	-0.726941	0.00802506
BTD92_01896	Dihydroneopterin triphosphate pyrophosphatase	-0.119042	1	-0.311228	0.342751	-0.31362	0.311558
BTD92_01897	putative transcriptional regulatory protein YebC	0.250455	1	0.362341	0.26591	0.326404	0.268715
BTD92_01898	Crossover junction endodeoxyribonuclease RuvC	0.171107	1	-0.473995	0.234068	-0.367222	0.28433
BTD92_01899	hypothetical protein	-0.472165	0.963012	-0.648766	0.214719	-0.835159	0.0547323
BTD92_01900	Holliday junction ATP-dependent DNA helicase RuvA	-0.0530055	1	-0.0700665	0.860429	-0.142522	0.654883
BTD92_01901	Holliday junction ATP-dependent DNA helicase RuvB	-0.0348448	1	-0.278528	0.416365	-0.604168	0.0390172
BTD92_01902	High-affinity zinc uptake system membrane protein ZnuB	-0.0705085	1	-0.382727	0.380876	-0.185591	0.655748
BTD92_01903	Zinc import ATP-binding protein ZnuC	-0.0336944	1	0.332259	0.381229	0.180747	0.612902
BTD92_01904	High-affinity zinc uptake system protein ZnuA precursor	-0.356491	0.963012	0.124624	0.751971	0.203653	0.53651
BTD92_01905	Glycyl-glycine endopeptidase LytM precursor	-0.103142	1	0.413227	0.219285	0.219041	0.497571
BTD92_01906	Lipid A biosynthesis (KDO)2-(lauroyl)-lipid IVA acyltransferase	0.1669	1	0.439675	0.160313	0.390726	0.177816
BTD92_01907	Pyruvate kinase II	0.0893829	1	1.02198	0.00234968	0.819485	0.00626985
BTD92_01908	putative HTH-type transcriptional regulator YbbH	0.272319	0.963012	0.321281	0.407036	0.592524	0.0679806
BTD92_01909	hypothetical protein	-0.301417	1	-0.138199	0.804852	-0.185125	0.724707
BTD92_01910	Glucose-6-phosphate 1-dehydrogenase	-0.00764175	1	-0.0822948	0.824936	-0.165864	0.618197
BTD92_01911	Phosphogluconate dehydratase	0.12366	1	0.172908	0.627501	0.462292	0.10679
BTD92_01912	KHG/KDPG aldolase	-0.0995305	1	0.84134	0.00780827	0.760415	0.0240576
BTD92_01913	Phosphoribosylglycinamide formyltransferase 2	0.235482	1	-0.33327	0.578435	-0.612581	0.239223
BTD92_01914	DNA damage-inducible protein YebG	-0.21581	1	0.0535726	0.89945	-0.542079	0.0657603
BTD92_01915	hypothetical protein	0.0075744	1	0.498513	0.1413	0.132502	0.686308
BTD92_01916	hypothetical protein	0.0695249	1	-1.17232	0.342751	-1.46291	0.185578
BTD92_01917	Inner membrane protein YebE	-0.385509	0.911705	-0.145491	0.704509	-0.432996	0.154538
BTD92_01918	Protease 2	0.199415	1	-0.192482	0.678731	-0.596898	0.0659167
BTD92_01919	Exodeoxyribonuclease 10	-0.202095	1	-0.35245	0.354705	-0.688559	0.0353454
BTD92_01920	Carbon-nitrogen hydrolase	-0.338314	0.963012	-0.708557	0.0579299	-1.00584	0.00104305
BTD92_01921	DNA polymerase III subunit theta	-0.470798	0.752756	-0.314699	0.387752	-0.11137	0.769771
BTD92_01922	Copper resistance protein C precursor	-0.237155	0.987537	-0.953681	0.00203357	-1.39907	2.99939e-06
BTD92_01923	Inner membrane protein YebZ	0.311416	0.963012	-0.0581341	0.889592	-0.33164	0.283316
BTD92_01924	hypothetical protein	0.115408	1	0.577116	0.0711868	0.0346142	0.928687
BTD92_01925	SraC_RyeA	-0.564121	0.916503	-0.0881606	0.856175	-0.132695	0.760351
BTD92_01926	RyeB	-0.773704	0.769153	-1.66237	0.000347302	-2.20378	3.81641e-07
BTD92_01927	Serine/threonine-protein phosphatase 1	-0.369276	0.963012	-1.31249	1.69312e-05	-1.18409	7.28906e-05
BTD92_01928	hypothetical protein	-0.37121	0.963012	-0.730362	0.0322084	-0.968649	0.0031494
BTD92_01929	hypothetical protein	-0.413335	0.933828	-0.342667	0.415234	-0.953164	0.00535448
BTD92_01930	Ribosomal RNA small subunit methyltransferase F	0.256664	0.968957	-0.214808	0.565089	-0.546796	0.0831432
BTD92_01931	Paraquat-inducible protein B	-0.0496449	1	0.287777	0.39901	-0.010795	0.980696
BTD92_01932	Inner membrane protein YebS	0.312723	0.963012	0.102603	0.783298	-0.21222	0.528179
BTD92_01933	Free methionine-R-sulfoxide reductase	0.162073	1	0.798874	0.012618	0.438328	0.114324
BTD92_01934	ProP effector	0.0341977	1	-0.200257	0.555269	-0.0807986	0.843723
BTD92_01935	Tail-specific protease precursor	-0.0397092	1	0.0565757	0.889592	-0.117784	0.72342
BTD92_01936	Protease HtpX	-0.0454251	1	0.629511	0.0380678	0.808304	0.00341641
BTD92_01937	Spectinomycin tetracycline efflux pump	0.370038	0.963012	0.623874	0.120538	0.0881817	0.85421
BTD92_01938	Transcriptional regulator KdgR	0.287369	0.996292	0.589229	0.0590518	0.0770046	0.838462
BTD92_01939	hypothetical protein	-0.47124	0.905521	-0.0929863	0.815946	0.011664	0.977174
BTD92_01940	hypothetical protein	0.205501	1	0.257891	0.506299	0.312607	0.351274
BTD92_01941	cspA	0.178666	1	1.08325	0.000563428	1.43259	2.54653e-06
BTD92_01942	Cold shock-like protein CspC	-0.409838	0.963012	1.18474	0.00153193	1.43711	0.000511166
BTD92_01943	23S rRNA (guanine(745)-N(1))-methyltransferase	0.434678	0.905521	0.130172	0.721934	0.121319	0.71491
BTD92_01944	putative manganese efflux pump MntP	-0.119922	1	-1.37342	6.14045e-06	-1.61497	1.2921e-08
BTD92_01945	putative membrane protein	0.0487107	1	-0.354743	0.456383	-0.823706	0.0211645
BTD92_01946	PTS system mannose-specific EIID component	-0.108303	1	0.187504	0.626754	0.532199	0.0946979
BTD92_01947	PTS system mannose-specific EIIC component	-0.0663556	1	0.685795	0.0553182	1.06786	0.00163932
BTD92_01948	EIIAB-Man	0.231474	0.972113	0.914365	0.0030345	1.69628	2.72247e-07
BTD92_01949	hypothetical protein	0.226501	1	0.529397	0.354539	0.834355	0.0609888
BTD92_01950	Magnesium and cobalt efflux protein CorC	-0.241463	1	0.105486	0.813232	0.289511	0.411018
BTD92_01951	Putative cyclic-di-GMP phosphodiesterase AdrB	0.00594869	1	-1.50748	0.00058453	-1.15884	0.00794582
BTD92_01952	L-serine dehydratase 1	0.204476	1	0.070815	0.856175	-0.0702455	0.849589
BTD92_01953	putative NUDIX hydrolase	-0.274775	1	-0.757934	0.101026	-0.570079	0.18041
BTD92_01954	Para-aminobenzoate synthase component 1	-0.0977925	1	-0.20584	0.588459	-0.542876	0.0742775
BTD92_01955	hypothetical protein	0.226569	1	-0.429388	0.284604	-0.116885	0.763273
BTD92_01956	hypothetical protein	-0.103222	1	-0.4344	0.188058	-0.408287	0.167934
BTD92_01957	Enamine/imine deaminase	0.215942	1	0.501256	0.211432	0.919075	0.000741046
BTD92_01958	putative ATP-dependent helicase DinG	0.531516	0.858453	0.313514	0.434032	0.102862	0.785743
BTD92_01959	t(6)A37 threonylcarbamoyladenosine biosynthesis protein	0.531821	0.75886	1.07764	0.00126629	0.913383	0.00250656
BTD92_01960	Outer membrane protein slp precursor	0.167537	1	0.6203	0.0621383	0.0360668	0.927106
BTD92_01961	Long-chain-fatty-acid--CoA ligase	0.0171755	1	0.311791	0.376862	-5.96975e-05	1
BTD92_01962	sroD	-0.33591	1	0.299409	0.720259	-0.073506	0.941236
BTD92_01963	Ribonuclease D	0.320755	0.963012	0.404992	0.202737	0.411212	0.148386
BTD92_01964	Phthalate 4%2C5-dioxygenase oxygenase reductase subunit	-0.175268	1	0.0176452	0.985382	-0.225345	0.582606
BTD92_01965	Anthranilate 1%2C2-dioxygenase large subunit	-0.33184	1	-1.44444	0.0426572	-1.58342	0.00942307
BTD92_01966	L-carnitine/gamma-butyrobetaine antiporter	-0.818003	0.905521	-0.666642	0.219548	-0.58431	0.30882
BTD92_01967	D-malate dehydrogenase [decarboxylating]	-0.679011	0.963012	-0.0578312	0.946906	-0.71615	0.223402
BTD92_01968	D-malate degradation protein R	0.433008	0.963012	0.240404	0.568983	0.594243	0.116538
BTD92_01969	Leucine efflux protein	-0.0206791	1	-0.230465	0.567867	-0.0513019	0.919267
BTD92_01970	putative S-adenosyl-L-methionine-dependent methyltransferase TehB	-0.290047	1	-0.318239	0.588509	-0.746979	0.0936596
BTD92_01971	hypothetical protein	-3.81372	0.701564	-1.8068	0.0820198	-1.93455	0.00719763
BTD92_01972	Transglycosylase associated protein	0.212096	1	-0.174693	0.716593	-0.304284	0.370905
BTD92_01973	putative diguanylate cyclase YeaP	-0.19593	1	-0.428645	0.180815	-0.748833	0.00714051
BTD92_01974	Putative hemolysin	0.355364	0.963012	1.07726	0.00114932	1.08067	0.000793037
BTD92_01975	hypothetical protein	0.119041	1	-0.722683	0.0716782	-0.151873	0.763709
BTD92_01976	Inner membrane transport protein YeaN	0.245121	1	-0.357635	0.404839	-0.550392	0.144056
BTD92_01977	HTH-type transcriptional repressor of iron proteins A	0.261652	1	-0.253429	0.568379	-0.85555	0.0136382
BTD92_01978	hypothetical protein	-1.20414	0.752756	-0.587025	0.445084	-0.830721	0.163461
BTD92_01979	YbaK/EbsC protein	-0.182912	1	-0.233434	0.495702	0.0665395	0.862012
BTD92_01980	Putative diguanylate cyclase YeaJ	-0.448859	0.905521	-0.485285	0.175225	-0.592505	0.0310694
BTD92_01981	Inner membrane protein YeaI	-0.942032	0.809705	-1.7136	1.39665e-05	-1.48597	0.000260518
BTD92_01982	Stress response UPF0229 protein YhbH hypothetical protein	-0.170036	1	-0.425311	0.371143	-0.404308	0.294709
BTD92_01983	PrkA family serine protein kinase	-0.149364	1	-0.563366	0.0927567	-0.803058	0.00756098
BTD92_01984	MltA-interacting protein precursor	0.219692	1	1.56613	6.9748e-08	1.70931	7.58781e-08
BTD92_01985	Glyoxal reductase	0.113912	1	0.165178	0.652657	-0.121242	0.730725
BTD92_01986	Putative glucose-6-phosphate 1-epimerase	0.0448427	1	1.82325	7.52323e-06	1.93436	5.54803e-10
BTD92_01987	Glyceraldehyde-3-phosphate dehydrogenase A	-0.0733294	1	1.94376	8.31718e-12	2.04163	6.58859e-14
BTD92_01988	Peptide methionine sulfoxide reductase MsrB	0.622283	0.752756	0.499232	0.149672	1.09273	0.000383777
BTD92_01989	hypothetical protein	0.113854	1	1.0074	0.00068254	1.16935	0.000466491
BTD92_01990	D-arabitol-phosphate dehydrogenase	-0.242433	1	-1.56454	0.0337258	-0.322071	0.629909
BTD92_01991	Inner membrane metabolite transport protein YdjE	-1.00534	0.93458	-0.674749	0.389982	-0.485315	0.46983
BTD92_01992	Sorbitol dehydrogenase	-0.673307	0.963012	-0.690721	0.191438	-1.62731	5.13414e-05
BTD92_01993	putative fructose-bisphosphate aldolase	-0.562033	0.963012	-0.654129	0.337888	-1.20777	0.0132124
BTD92_01994	putative sugar kinase YdjH	0.782465	0.905521	-0.718364	0.19492	-1.48141	0.000193232
BTD92_01995	General stress protein 69	-0.26485	1	-1.1752	0.00255444	-0.800281	0.0242033
BTD92_01996	Glycerol-3-phosphate regulon repressor	-0.463442	0.905521	-0.284434	0.417775	-0.596244	0.0446118
BTD92_01997	Inner membrane metabolite transport protein YdjE	0.277814	0.996324	-0.885135	0.0213758	-1.13204	0.000409171
BTD92_01998	nicotinamidase/pyrazinamidase	0.284585	0.976942	0.812713	0.0112538	0.456292	0.128055
BTD92_01999	L-asparaginase 1	0.016398	1	0.636329	0.100355	0.505899	0.100869
BTD92_02000	Protease 4	0.368439	0.963012	0.762212	0.00938934	0.744367	0.0087223
BTD92_02001	Putative NAD(P)H nitroreductase YdjA	-0.0899743	1	-0.507949	0.13365	-0.588072	0.0843901
BTD92_02002	Selenide%2C water dikinase	-0.187064	1	-0.299781	0.366121	-0.345794	0.246096
BTD92_02003	DNA topoisomerase 3	0.0848679	1	-0.246467	0.51685	-0.49744	0.0884814
BTD92_02004	Inner membrane protein YnjI	-0.254102	0.991431	-0.815303	0.0127	-1.19823	9.97886e-05
[truncated: 2,710 more rows]
