# Supplementary material for: The Biofilm Inhibitor Carolacton Enters Gram-Negative Cells: Studies Using a TolC-Deficient Strain of Escherichia coli
Source: mSphere. 2017 Sep 27;2(5):e00375-17. doi: 10.1128/mSphereDirect.00375-17 (PMC5615136; doi:10.1128/mSphereDirect.00375-17)
Supplement: DATA SET S2 [file sph005172372sd2.xlsx]

## Sheet: S2A_mRNAs
Supplemental Data Set S2A
			t5 min		t15 min		t30 min
Synonym	Product	Gene symbol	log2FC	FDR	log2FC	FDR	log2FC	FDR
BTD92_00017	16 kDa heat shock protein A		0.557168	0.809705	3.28471	2.13654e-17	2.65489	8.65994e-17
BTD92_00459	hypothetical protein		-2.91279	0.905521	-1.48985	0.271554	-4.80732	0.00710177
BTD92_00593	D-tagatose-1,2-bisphosphate aldolase subunit KbaY		-2.91279	0.905521	-1.21836	0.223953	-2.86019	0.00334689
BTD92_00649	hypothetical protein		0.609288	1	-3.21253	0.0156416	-4.23529	1.97055e-05
BTD92_00859	Putative diaminopropionate ammonia-lyase		0.877828	0.963012	-5.40251	0.00373425	-1.1849	0.147938
BTD92_01104	hypothetical protein		4.04294	0.508995	-2.55332	0.0719776	-1.99691	0.00251289
BTD92_01325	Sulfate/thiosulfate import ATP-binding protein CysA		0.978056	0.905521	-2.60013	3.34818e-10	-1.03109	0.0239394
BTD92_01502	putative HTH-type transcriptional regulator RhmR		-1.49221	0.963012	-2.73299	0.0484179	-2.96659	0.0020102
BTD92_01762	DNA repair protein RadC		-0.80926	1	-3.18378	0.197297	-3.69151	0.000766929
BTD92_01786	hypothetical protein		-1.12077	0.511908	-2.79959	9.77427e-11	-2.97334	2.32174e-15
BTD92_01817	Flagellar biosynthetic protein FliP precursor		-0.612797	1	1.6278	0.0820198	2.86792	0.0017966
BTD92_01821	flagellar basal body-associated protein FliL		-0.238883	1	1.20561	0.196211	3.44528	3.53408e-05
BTD92_01823	Flagellar FliJ protein		0.733873	0.905521	3.08033	0.000944726	2.95059	0.000141349
BTD92_01827	Flagellar M-ring protein		0.279072	1	2.05727	7.30341e-07	2.61083	1.79378e-09
BTD92_01841	Sigma-F factor		-0.387013	0.963012	1.64578	0.000782842	2.88202	3.0452e-10
BTD92_01971	hypothetical protein		-3.81372	0.701564	-1.8068	0.0820198	-1.93455	0.00719763
BTD92_02187	DMSO reductase iron-sulfur subunit		0.772385	0.963012	-2.22528	0.000218974	-2.50241	6.62485e-05
BTD92_02222	Cold shock-like protein CspB		-1.72689	0.0139537	-2.16686	8.95838e-05	-2.52679	4.90499e-06
BTD92_02237	hypothetical protein		-2.27432	0.00472464	-2.29135	2.35053e-05	-3.2603	9.49845e-12
BTD92_02377	Phosphatidate cytidylyltransferase		-0.313512	1	-1.33518	0.0651651	-3.29566	1.66983e-07
BTD92_02413	hypothetical protein		-1.4689	0.260161	-2.65992	2.34694e-05	-3.25176	5.09952e-12
BTD92_02443	hypothetical protein		0.230956	1	-2.4388	0.0100196	-2.59607	6.12625e-05
BTD92_02492	Gamma-glutamylputrescine oxidoreductase		0.588229	1	-4.23179	1.71479e-05	-1.52349	0.0337684
BTD92_02556	hypothetical protein		-1.48982	0.963012	-2.5717	0.0156271	-2.41168	0.00204182
BTD92_02574	Respiratory nitrate reductase 1 gamma chain		-0.081623	1	-1.72617	0.00716393	-2.71062	0.000238094
BTD92_02604	hypothetical protein		1.40842	0.963012	-1.17026	0.340103	-2.74683	0.00582552
BTD92_02732	Putative proximal rod protein		0.0539412	1	1.79199	0.0228799	3.19715	8.96884e-07
BTD92_02733	Putative proximal rod protein		-0.323445	1	2.4709	1.86196e-05	3.3	4.4732e-10
BTD92_02779	Poly-beta-1,2-N-acetyl-D-glucosamine export protein precursor		-0.77732	0.576356	-2.49363	5.20237e-12	-2.88255	1.4289e-20
BTD92_02780	Poly-beta-1,2-N-acetyl-D-glucosamine N-deacetylase precursor		-0.43262	0.963012	-2.46654	9.29908e-10	-2.99958	8.18914e-20
BTD92_02782	Biofilm PGA synthesis protein PgaD		-0.571219	0.739964	-1.87203	2.81841e-08	-2.50524	6.58859e-14
BTD92_02813	cspA		-1.5147	0.0139537	-2.34316	8.54919e-09	-2.71168	3.01174e-11
BTD92_02814	Cold shock-like protein CspG		-1.65265	0.0483886	-2.14102	9.05719e-06	-2.94003	1.66983e-07
BTD92_02817	Group 4 capsule protein A homolog hypothetical protein		-0.139999	1	-2.47135	0.00990321	-3.13572	9.05111e-06
BTD92_03250	cspA		-0.0387696	1	2.91154	5.88467e-20	2.44867	3.92028e-17
BTD92_03251	Cold shock-like protein CspE		0.112216	1	2.90665	3.66675e-20	2.55945	2.1236e-19
BTD92_03288	putative siderophore transport system ATP-binding protein YusV		0.366752	0.963012	2.66998	1.73707e-07	2.7684	4.66478e-13
BTD92_03329	Outer membrane porin protein OmpD precursor		-0.0985344	1	1.82126	6.14045e-06	2.72057	2.34404e-08
BTD92_03398	DNA adenine methyltransferase YhdJ		3.50109	0.726872	-1.49226	0.274336	-5.37559	0.000844054
BTD92_03399	hypothetical protein		-0.203688	1	-1.66886	0.00566266	-2.54954	2.13748e-07
BTD92_03400	hypothetical protein		-1.02901	0.963012	-2.95425	0.00208052	-2.10912	1.48928e-05
BTD92_03466	membrane protein FdrA		-0.313186	1	-3.42146	0.00372081	-1.42873	0.143055
BTD92_03474	Allantoin transport protein		-1.07603	0.963012	-1.01994	0.180277	-2.50374	6.10466e-07
BTD92_03535	Nitrogen regulatory protein P-II 2		-1.64765	0.739964	-0.772052	0.386932	-2.74312	4.76295e-05
BTD92_03575	Nucleoside-specific channel-forming protein tsx precursor		0.114964	1	2.46359	6.33381e-12	2.63871	6.62426e-15
BTD92_03652	hypothetical protein		-2.09265	0.963012	-2.46358	0.0227223	-5.37512	0.000844054
BTD92_03703	hypothetical protein		-1.26115	0.959363	-1.76325	0.0535928	-3.17411	4.05326e-07
BTD92_03704	hypothetical protein		-0.115349	1	-1.01318	0.13828	-3.06636	1.51782e-16
BTD92_03712	Beta-xylosidase		-2.09265	0.963012	-1.12464	0.266951	-2.9635	0.00189666
BTD92_03716	putative transposase OrfB		1.40842	0.963012	-3.30497	0.00693463	-0.559434	0.624931
BTD92_03721	sulfate/thiosulfate transporter subunit		0.288155	1	-1.88372	0.00364755	-2.54335	1.19494e-07
BTD92_03736	hypothetical protein		-1.94103	0.633323	-1.81278	0.0233792	-5.65833	0.000210416
BTD92_03740	Antitoxin YafW		-0.809285	1	-1.17385	0.402803	-5.20939	0.00169222
BTD92_03746	Outer membrane pore protein E precursor		0.527459	0.963012	1.54003	0.00369642	2.85458	6.15471e-12
BTD92_03751	Peptide chain release factor 2		0.620246	1	-3.34345	0.0114903	-3.79779	0.000406294
BTD92_03842	Ferric hydroxamate uptake		0.355394	0.963012	2.09271	8.15718e-09	2.54338	6.82397e-16
BTD92_03861	Aspartate 1-decarboxylase precursor		0.823092	0.701564	1.90994	1.75363e-07	2.62125	5.1859e-19
BTD92_03954	L-carnitine/gamma-butyrobetaine antiporter		0.0987809	1	-1.58268	0.00261248	-2.85587	1.01233e-09
BTD92_04076	hypothetical protein		0.535069	0.963012	-2.615	7.04017e-10	-0.416295	0.415402
BTD92_04097	ubiquinone/menaquinone biosynthesis methyltransferase		0.227793	1	-5.05683	0.00597738	-1.62589	0.035254
BTD92_04120	putative transposase OrfB		0.278414	1	-1.46179	0.0109234	-2.56988	1.13285e-07
BTD92_04218	putative membrane protein		0.00694977	1	-0.946386	0.130044	-2.72642	2.4406e-07
BTD92_04262	Stress protein H5		0.0972436	1	2.50583	1.43759e-16	2.27927	5.20635e-13
BTD92_04263	co-chaperonin GroES		0.201367	1	3.16706	1.29196e-22	2.6979	1.52594e-17
BTD92_04265	Suppressor of F exclusion of phage T7		0.458261	0.905521	2.92411	1.79789e-15	2.46262	8.65994e-17
BTD92_04274	putative cadaverine/lysine antiporter		1.40842	0.963012	-3.01201	0.00778449	-0.71768	0.474593
BTD92_04352	hypothetical protein		-0.666782	0.684963	-1.95487	2.17075e-11	-2.5524	6.58859e-14
BTD92_04506	Triosephosphate isomerase		0.75106	0.701564	2.50836	4.07957e-18	2.52631	2.81269e-21
BTD92_04522	Rhamnulose-1-phosphate aldolase		0.140296	1	-2.78084	0.00597717	-3.43883	1.81764e-07
BTD92_04683	Ribose import ATP-binding protein RbsA		0.841391	0.194182	3.67528	6.11111e-25	3.72182	1.18634e-22
BTD92_04684	D-ribose pyranase		1.29096	0.212644	2.64243	6.89423e-07	3.97567	1.90129e-09

## Sheet: S2B_ncRNAs
Supplemental Data Set S2B
		t5 min		t15 min		t30 min
Synonym	Product	log2FC	FDR	log2FC	FDR	log2FC	FDR
BTD92_00016	ROSE_2	0.403194	0.920421	3.20559	1.71599e-18	2.29566	8.20819e-11
BTD92_00034	istR	-1.95354	0.858858	-2.77754	0.00739282	-2.2187	0.017438
BTD92_00171	RtT	1.8292	0.812387	2.5212	0.0747577	4.89747	0.00828683
BTD92_00448	StyR-44	5.96578	0.00305879	0.78741	0.0442603	1.46554	0.00339619
BTD92_00677	QUAD	-0.448371	0.905521	-2.07768	1.37117e-10	-2.88279	1.10151e-22
BTD92_00678	QUAD	-0.484134	0.905521	-2.14282	3.80715e-11	-2.68125	3.50635e-20
BTD92_01147	StyR-44	8.60131	0.000302238	1.69861	0.0419337	2.73353	8.43963e-06
BTD92_02571	RtT	-1.3108	0.193984	-2.69779	1.00801e-10	-2.3113	1.61249e-09
BTD92_02588	rdlD	-0.627186	0.93458	-1.9623	2.74502e-05	-2.50727	8.14815e-07
BTD92_03298	sok	-1.16454	0.905521	-3.62086	0.00135267	-0.68182	0.384248
BTD92_03785	StyR-44	6.12575	0.00269514	0.852804	0.0723491	1.5748	3.95518e-05
BTD92_04410	StyR-44	6.88531	0.000726856	0.927284	0.134987	2.42783	6.53778e-08
BTD92_04454	StyR-44	6.99561	0.000726856	1.13086	0.0238771	2.53705	4.0955e-08
BTD92_04580	StyR-44	6.04848	0.00132823	0.919954	0.0352511	1.65392	9.2057e-05
BTD92_04674	StyR-44	6.93505	0.00112413	1.33698	0.00528698	2.64494	4.78065e-08
